# Supplementary material for: Bis[4,4,5,5-tetra­methyl-2-(pyridin-2-yl-κ2 N)imidazoline-1-oxyl 3-oxide-κO]tris­(nitrato-κ2 O,O′)terbium(III)
Source: Acta Crystallogr Sect E Struct Rep Online. 2012 Oct 10;68(Pt 11):m1341. doi: 10.1107/S1600536812040287 (PMC3515104; doi:10.1107/S1600536812040287)
Supplement: Supplementary file 1 [file e-68-m1341-sup1.cif]

##############################################################################
#                                                                            #
# This CIF contains the data in a paper accepted for publication in          #
# Acta Crystallographica Section E. It conforms to the requirements of       #
# Notes for Authors for Acta Crystallographica Section E, and has been       #
# peer reviewed under the auspices of the IUCr Commission on Journals.       #
#                                                                            #
# Full details of the Crystallographic Information File format               #
# are given in the paper "The Crystallographic Information File (CIF):       #
# a New Standard Archive File for Crystallography" by S. R. Hall, F. H.      #
# Allen and I. D. Brown [Acta Cryst. (1991), A47, 655-685].                  #
#                                                                            #
# The current version of the core CIF dictionary is obtainable from          #
# ftp://ftp.iucr.org/pub/cif_core.dic.                                       #
#                                                                            #
# Software is freely available for graphical display of the structure(s)     #
# in this CIF. For information consult the CIF software page                 #
# http://www.iucr.org/resources/cif/software.                                #
#                                                                            #
# This file may be used for bona fide research purposes within the           #
# scientific community so long as proper attribution is given to the journal # 
# article from which it was obtained.                                        #
#                                                                            #
##############################################################################
data_I
_audit_creation_method     SHELXL-97
_chemical_name_systematic
;
Bis[4,4,5,5-tetramethyl-2-(pyridin-2-yl-\k^2^<i>N</i>)imidazoline-1-oxyl
3-oxide-\k<i>O</i>]tris(nitrato-\k^2^<i>O</i>,<i>O</i>')terbium(III)
;
_chemical_name_common     ?
_chemical_formula_moiety     'C24 H32 N9 O13 Tb'
_chemical_formula_sum     'C24 H32 N9 O13 Tb'
_chemical_formula_iupac     '[Tb (N O3)3 (C12 H16 N3 O2)2]'
_chemical_formula_weight     813.51
_chemical_melting_point     ?
_symmetry_cell_setting     monoclinic
_symmetry_space_group_name_H-M     'P 21/n'
_symmetry_space_group_name_Hall     '-P 2yn'
loop_
    _symmetry_equiv_pos_as_xyz
    'x, y, z'
    '-x+1/2, y+1/2, -z+1/2'
    '-x, -y, -z'
    'x-1/2, -y-1/2, z-1/2'
_cell_length_a     12.292(3)
_cell_length_b     11.114(2)
_cell_length_c     23.264(5)
_cell_angle_alpha     90.00
_cell_angle_beta     98.37(3)
_cell_angle_gamma     90.00
_cell_volume     3144.6(11)
_cell_formula_units_Z     4
_cell_measurement_reflns_used     9251
_cell_measurement_theta_min     3.00
_cell_measurement_theta_max     27.8864
_cell_measurement_temperature     293(2)
_exptl_crystal_description     'Prism'
_exptl_crystal_colour     'Colorless'
_exptl_crystal_size_max     0.20
_exptl_crystal_size_mid     0.20
_exptl_crystal_size_min     0.20
_exptl_crystal_density_diffrn     1.718
_exptl_crystal_density_meas     ?
_exptl_crystal_density_method     'not measured'
_exptl_crystal_F_000     1632
_exptl_absorpt_coefficient_mu     2.327
_exptl_absorpt_correction_type     multi-scan
_exptl_absorpt_process_details     '(SADABS; Sheldrick, 2004)'
_exptl_absorpt_correction_T_min     0.5812
_exptl_absorpt_correction_T_max     1.0000
_exptl_special_details
;
;
_diffrn_ambient_temperature     293(2)
_diffrn_radiation_type     MoK\a
_diffrn_radiation_wavelength     0.71073
_diffrn_radiation_source     'fine-focus sealed tube'
_diffrn_radiation_monochromator     graphite
_diffrn_measurement_device_type     'Rigaku Saturn CCD area-detector'
_diffrn_measurement_method     '\w--\q scans'
_diffrn_detector_area_resol_mean     ?
_diffrn_reflns_number     25443
_diffrn_reflns_av_R_equivalents     0.0586
_diffrn_reflns_av_sigmaI/netI     0.0467
_diffrn_reflns_theta_min     2.00
_diffrn_reflns_theta_max     25.01
_diffrn_reflns_theta_full     25.01
_diffrn_measured_fraction_theta_max     0.999
_diffrn_measured_fraction_theta_full     0.999
_diffrn_reflns_limit_h_min     -14
_diffrn_reflns_limit_h_max     14
_diffrn_reflns_limit_k_min     -13
_diffrn_reflns_limit_k_max     13
_diffrn_reflns_limit_l_min     -27
_diffrn_reflns_limit_l_max     27
_diffrn_standards_number     ?
_diffrn_standards_interval_count     ?
_diffrn_standards_interval_time     ?
_diffrn_standards_decay_%     ?
_refine_special_details
;
Refinement of <i>F</i>^2^ against ALL reflections. The weighted <i>R</i>-factor
<i>wR</i> and goodness of fit <i>S</i> are based on <i>F</i>^2^, conventional
<i>R</i>-factors <i>R</i> are based on <i>F</i>, with <i>F</i> set to zero for
negative <i>F</i>^2^. The threshold expression of <i>F</i>^2^ >
\s(<i>F</i>^2^) is used only for calculating <i>R</i>-factors(gt) <i>etc</i>.
and is not relevant to the choice of reflections for refinement.
<i>R</i>-factors based on <i>F</i>^2^ are statistically about twice as large
as those based on <i>F</i>, and <i>R</i>- factors based on ALL data will be
even larger.
;
_reflns_number_total     5554
_reflns_number_gt     4726
_reflns_threshold_expression     I>2sigma(I)
_refine_ls_structure_factor_coef     Fsqd
_refine_ls_matrix_type     full
_refine_ls_R_factor_all     0.0397
_refine_ls_R_factor_gt     0.0310
_refine_ls_wR_factor_gt     0.0667
_refine_ls_wR_factor_ref     0.0707
_refine_ls_goodness_of_fit_ref     1.010
_refine_ls_restrained_S_all     1.010
_refine_ls_number_reflns     5554
_refine_ls_number_parameters     432
_refine_ls_number_restraints     0
_refine_ls_hydrogen_treatment     constr
_refine_ls_weighting_scheme     calc
_refine_ls_weighting_details
                 'calc w=1/[\s^2^(Fo^2^)+(0.0354P)^2^] where P=(Fo^2^+2Fc^2^)/3'
_atom_sites_solution_hydrogens     geom
_atom_sites_solution_primary     direct
_atom_sites_solution_secondary     difmap
_refine_ls_shift/su_max     0.001
_refine_ls_shift/su_mean     0.000
_refine_diff_density_max     0.889
_refine_diff_density_min     -0.945
_refine_ls_extinction_method     none
_refine_ls_extinction_coef     ?
loop_
    _atom_type_symbol
    _atom_type_description
    _atom_type_scat_dispersion_real
    _atom_type_scat_dispersion_imag
    _atom_type_scat_source
    'C' 'C' 0.0033 0.0016
                         'International Tables Vol C Tables 4.2.6.8 and 6.1.1.4'
    'H' 'H' 0.0000 0.0000
                         'International Tables Vol C Tables 4.2.6.8 and 6.1.1.4'
    'N' 'N' 0.0061 0.0033
                         'International Tables Vol C Tables 4.2.6.8 and 6.1.1.4'
    'O' 'O' 0.0106 0.0060
                         'International Tables Vol C Tables 4.2.6.8 and 6.1.1.4'
    'Tb' 'Tb' -0.1723 4.1537
                         'International Tables Vol C Tables 4.2.6.8 and 6.1.1.4'
_computing_data_collection     'CrystalClear (Rigaku, 2008)'
_computing_cell_refinement     'CrystalClear (Rigaku, 2008)'
_computing_data_reduction     'CrystalClear (Rigaku, 2008)'
_computing_structure_solution     'SHELXS97 (Sheldrick, 2008)'
_computing_structure_refinement     'SHELXL97 (Sheldrick, 2008)'
_computing_molecular_graphics     'SHELXTL (Sheldrick, 2008)'
_computing_publication_material     'SHELXTL (Sheldrick, 2008)'
loop_
    _atom_site_type_symbol
    _atom_site_label
    _atom_site_fract_x
    _atom_site_fract_y
    _atom_site_fract_z
    _atom_site_U_iso_or_equiv
    _atom_site_adp_type
    _atom_site_calc_flag
    _atom_site_refinement_flags
    _atom_site_occupancy
    _atom_site_symmetry_multiplicity
    _atom_site_disorder_assembly
    _atom_site_disorder_group
    Tb Tb1 0.179699(13) 0.838779(16) 0.103896(7) 0.02337(7) Uani d . 1 1 . .
    C C1 0.5499(3) 1.0194(4) 0.21909(17) 0.0512(12) Uani d . 1 1 . .
    H H1A 0.5285 1.0905 0.2381 0.077 Uiso calc R 1 1 . .
    H H1B 0.6286 1.0143 0.2239 0.077 Uiso calc R 1 1 . .
    H H1C 0.5209 0.9497 0.2360 0.077 Uiso calc R 1 1 . .
    C C2 0.5046(3) 1.0251(4) 0.15437(16) 0.0342(9) Uani d . 1 1 . .
    C C3 0.5415(3) 0.9164(4) 0.12280(18) 0.0470(11) Uani d . 1 1 . .
    H H3A 0.5285 0.8446 0.1437 0.071 Uiso calc R 1 1 . .
    H H3B 0.6186 0.9232 0.1204 0.071 Uiso calc R 1 1 . .
    H H3C 0.5009 0.9127 0.0843 0.071 Uiso calc R 1 1 . .
    C C4 0.6215(3) 1.2196(5) 0.1523(2) 0.0620(14) Uani d . 1 1 . .
    H H4A 0.6208 1.2973 0.1342 0.093 Uiso calc R 1 1 . .
    H H4B 0.6869 1.1771 0.1462 0.093 Uiso calc R 1 1 . .
    H H4C 0.6204 1.2292 0.1932 0.093 Uiso calc R 1 1 . .
    C C5 0.5205(3) 1.1483(4) 0.12557(18) 0.0366(10) Uani d . 1 1 . .
    C C6 0.5140(3) 1.1439(4) 0.05979(18) 0.0506(12) Uani d . 1 1 . .
    H H6A 0.4485 1.1020 0.0434 0.076 Uiso calc R 1 1 . .
    H H6B 0.5772 1.1026 0.0498 0.076 Uiso calc R 1 1 . .
    H H6C 0.5122 1.2244 0.0447 0.076 Uiso calc R 1 1 . .
    C C7 0.3375(3) 1.1328(3) 0.14343(15) 0.0273(8) Uani d . 1 1 . .
    C C8 0.2205(3) 1.1605(3) 0.13872(15) 0.0264(8) Uani d . 1 1 . .
    C C9 0.1869(3) 1.2733(4) 0.15514(17) 0.0392(10) Uani d . 1 1 . .
    H H9 0.2375 1.3287 0.1731 0.047 Uiso calc R 1 1 . .
    C C10 0.0755(3) 1.3009(4) 0.1439(2) 0.0516(12) Uani d . 1 1 . .
    H H10 0.0498 1.3752 0.1546 0.062 Uiso calc R 1 1 . .
    C C11 0.0038(4) 1.2166(4) 0.11684(19) 0.0496(12) Uani d . 1 1 . .
    H H11 -0.0707 1.2341 0.1075 0.060 Uiso calc R 1 1 . .
    C C12 0.0440(3) 1.1056(4) 0.10369(16) 0.0342(9) Uani d . 1 1 . .
    H H12 -0.0054 1.0489 0.0858 0.041 Uiso calc R 1 1 . .
    C C13 -0.0898(3) 0.5854(4) 0.02645(19) 0.0527(13) Uani d . 1 1 . .
    H H13A -0.0490 0.6257 0.0000 0.079 Uiso calc R 1 1 . .
    H H13B -0.1357 0.5247 0.0060 0.079 Uiso calc R 1 1 . .
    H H13C -0.0397 0.5485 0.0569 0.079 Uiso calc R 1 1 . .
    C C14 -0.2299(3) 0.7483(4) 0.00525(17) 0.0502(12) Uani d . 1 1 . .
    H H14A -0.2748 0.8043 0.0227 0.075 Uiso calc R 1 1 . .
    H H14B -0.2760 0.6949 -0.0200 0.075 Uiso calc R 1 1 . .
    H H14C -0.1824 0.7915 -0.0168 0.075 Uiso calc R 1 1 . .
    C C15 -0.1608(3) 0.6758(3) 0.05252(15) 0.0276(8) Uani d . 1 1 . .
    C C16 -0.2276(3) 0.6246(3) 0.09918(16) 0.0282(8) Uani d . 1 1 . .
    C C17 -0.3508(3) 0.6170(4) 0.08142(19) 0.0464(11) Uani d . 1 1 . .
    H H17A -0.3841 0.5853 0.1131 0.070 Uiso calc R 1 1 . .
    H H17B -0.3668 0.5649 0.0483 0.070 Uiso calc R 1 1 . .
    H H17C -0.3795 0.6958 0.0716 0.070 Uiso calc R 1 1 . .
    C C18 -0.1832(4) 0.5038(4) 0.12504(19) 0.0554(12) Uani d . 1 1 . .
    H H18A -0.1054 0.5102 0.1373 0.083 Uiso calc R 1 1 . .
    H H18B -0.1974 0.4420 0.0961 0.083 Uiso calc R 1 1 . .
    H H18C -0.2191 0.4840 0.1578 0.083 Uiso calc R 1 1 . .
    C C19 -0.1140(3) 0.7868(3) 0.13971(14) 0.0248(8) Uani d . 1 1 . .
    C C20 -0.0612(3) 0.8733(3) 0.18217(15) 0.0267(8) Uani d . 1 1 . .
    C C21 -0.1226(3) 0.9372(4) 0.21670(16) 0.0403(10) Uani d . 1 1 . .
    H H21 -0.1983 0.9263 0.2131 0.048 Uiso calc R 1 1 . .
    C C22 -0.0699(3) 1.0181(4) 0.25706(17) 0.0482(12) Uani d . 1 1 . .
    H H22 -0.1099 1.0657 0.2794 0.058 Uiso calc R 1 1 . .
    C C23 0.0425(3) 1.0260(4) 0.26313(17) 0.0444(11) Uani d . 1 1 . .
    H H23 0.0809 1.0750 0.2915 0.053 Uiso calc R 1 1 . .
    C C24 0.0971(3) 0.9599(3) 0.22643(15) 0.0325(9) Uani d . 1 1 . .
    H H24 0.1732 0.9670 0.2306 0.039 Uiso calc R 1 1 . .
    N N1 0.4181(2) 1.2129(3) 0.13688(14) 0.0360(8) Uani d . 1 1 . .
    N N2 0.3810(2) 1.0241(3) 0.15072(12) 0.0269(7) Uani d . 1 1 . .
    N N3 0.1495(2) 1.0751(3) 0.11510(12) 0.0269(7) Uani d . 1 1 . .
    N N4 -0.2016(2) 0.7157(3) 0.14721(12) 0.0272(7) Uani d . 1 1 . .
    N N5 -0.0869(2) 0.7638(3) 0.08801(11) 0.0224(6) Uani d . 1 1 . .
    N N6 0.0488(2) 0.8867(3) 0.18532(12) 0.0281(7) Uani d . 1 1 . .
    N N7 0.2135(2) 0.9484(3) -0.00603(13) 0.0334(8) Uani d . 1 1 . .
    N N8 0.2955(3) 0.6582(3) 0.04797(18) 0.0544(11) Uani d . 1 1 . .
    N N9 0.1719(3) 0.6418(3) 0.18668(15) 0.0360(8) Uani d . 1 1 . .
    O O1 0.4056(3) 1.3255(3) 0.12888(16) 0.0603(9) Uani d . 1 1 . .
    O O2 0.33022(18) 0.9255(2) 0.16160(10) 0.0279(6) Uani d . 1 1 . .
    O O3 0.2273(2) 0.9783(3) -0.05526(11) 0.0507(8) Uani d . 1 1 . .
    O O4 0.29363(19) 0.9350(2) 0.03460(11) 0.0364(7) Uani d . 1 1 . .
    O O5 0.11923(18) 0.9293(3) 0.00678(10) 0.0352(6) Uani d . 1 1 . .
    O O6 0.3472(3) 0.5873(4) 0.02285(18) 0.1058(16) Uani d . 1 1 . .
    O O7 0.3335(2) 0.7016(3) 0.09700(13) 0.0468(8) Uani d . 1 1 . .
    O O8 0.1999(2) 0.6941(3) 0.02583(13) 0.0475(8) Uani d . 1 1 . .
    O O9 0.1640(2) 0.5585(3) 0.22000(13) 0.0593(9) Uani d . 1 1 . .
    O O10 0.2374(2) 0.7298(3) 0.19933(11) 0.0395(7) Uani d . 1 1 . .
    O O11 0.1141(2) 0.6446(2) 0.13669(12) 0.0393(7) Uani d . 1 1 . .
    O O12 -0.00934(19) 0.8177(2) 0.06566(10) 0.0284(6) Uani d . 1 1 . .
    O O13 -0.2481(2) 0.7132(3) 0.19264(11) 0.0446(7) Uani d . 1 1 . .
loop_
    _atom_site_aniso_label
    _atom_site_aniso_U_11
    _atom_site_aniso_U_22
    _atom_site_aniso_U_33
    _atom_site_aniso_U_12
    _atom_site_aniso_U_13
    _atom_site_aniso_U_23
    Tb1 0.02218(11) 0.02498(12) 0.02300(11) -0.00103(8) 0.00341(7) -0.00178(7)
    C1 0.027(2) 0.080(4) 0.044(3) 0.002(2) -0.0055(19) -0.003(2)
    C2 0.0182(18) 0.048(3) 0.036(2) 0.0018(18) 0.0017(16) -0.0084(19)
    C3 0.035(2) 0.048(3) 0.058(3) 0.009(2) 0.008(2) -0.009(2)
    C4 0.032(2) 0.064(4) 0.089(4) -0.021(2) 0.008(2) -0.014(3)
    C5 0.024(2) 0.039(3) 0.046(2) -0.0066(18) 0.0044(18) -0.0090(19)
    C6 0.037(2) 0.072(4) 0.046(3) 0.002(2) 0.015(2) 0.003(2)
    C7 0.029(2) 0.025(2) 0.0274(19) 0.0000(16) 0.0047(16) -0.0067(16)
    C8 0.0275(19) 0.030(2) 0.0213(18) 0.0013(17) 0.0017(15) -0.0027(16)
    C9 0.039(2) 0.036(3) 0.041(2) 0.006(2) -0.0012(19) -0.0101(19)
    C10 0.044(3) 0.042(3) 0.068(3) 0.017(2) 0.006(2) -0.016(2)
    C11 0.037(2) 0.048(3) 0.063(3) 0.011(2) 0.002(2) 0.000(2)
    C12 0.032(2) 0.035(2) 0.035(2) 0.0023(19) 0.0012(18) 0.0041(18)
    C13 0.055(3) 0.047(3) 0.062(3) -0.014(2) 0.029(2) -0.029(2)
    C14 0.052(3) 0.058(3) 0.036(2) -0.016(2) -0.009(2) 0.011(2)
    C15 0.0285(19) 0.027(2) 0.028(2) -0.0079(16) 0.0075(16) -0.0056(16)
    C16 0.0277(19) 0.026(2) 0.032(2) -0.0048(16) 0.0066(16) -0.0013(16)
    C17 0.031(2) 0.060(3) 0.049(3) -0.008(2) 0.008(2) -0.017(2)
    C18 0.075(3) 0.037(3) 0.056(3) -0.001(2) 0.017(3) 0.009(2)
    C19 0.0203(18) 0.028(2) 0.0268(19) -0.0005(16) 0.0058(15) 0.0018(16)
    C20 0.0258(19) 0.027(2) 0.0267(19) -0.0001(16) 0.0033(16) -0.0018(16)
    C21 0.029(2) 0.053(3) 0.041(2) -0.001(2) 0.0114(18) -0.013(2)
    C22 0.050(3) 0.052(3) 0.046(3) 0.000(2) 0.018(2) -0.022(2)
    C23 0.052(3) 0.046(3) 0.036(2) -0.011(2) 0.008(2) -0.016(2)
    C24 0.030(2) 0.037(2) 0.030(2) -0.0058(18) 0.0021(17) -0.0068(18)
    N1 0.0300(17) 0.0256(19) 0.053(2) -0.0054(15) 0.0079(16) -0.0078(16)
    N2 0.0204(15) 0.033(2) 0.0263(16) -0.0030(14) 0.0013(13) -0.0074(14)
    N3 0.0245(15) 0.0304(19) 0.0256(16) 0.0010(14) 0.0025(13) -0.0008(14)
    N4 0.0262(16) 0.0329(19) 0.0233(16) -0.0043(14) 0.0068(13) -0.0005(14)
    N5 0.0195(14) 0.0236(17) 0.0245(15) -0.0018(13) 0.0046(12) 0.0007(13)
    N6 0.0255(16) 0.0309(18) 0.0274(16) -0.0010(14) 0.0025(13) -0.0003(14)
    N7 0.0307(18) 0.041(2) 0.0296(18) -0.0005(15) 0.0072(15) 0.0003(15)
    N8 0.054(3) 0.044(3) 0.068(3) 0.000(2) 0.019(2) -0.018(2)
    N9 0.0303(18) 0.038(2) 0.041(2) 0.0093(16) 0.0062(16) 0.0095(17)
    O1 0.057(2) 0.0310(19) 0.095(3) -0.0057(15) 0.0164(19) -0.0009(17)
    O2 0.0255(13) 0.0275(15) 0.0287(13) 0.0003(12) -0.0025(11) -0.0024(11)
    O3 0.0464(17) 0.078(2) 0.0306(15) -0.0007(16) 0.0160(13) 0.0132(15)
    O4 0.0244(13) 0.0506(19) 0.0336(15) -0.0066(13) 0.0023(12) -0.0005(13)
    O5 0.0211(13) 0.0544(19) 0.0299(14) -0.0065(13) 0.0032(11) 0.0036(13)
    O6 0.086(3) 0.106(4) 0.126(4) 0.028(3) 0.020(3) -0.078(3)
    O7 0.0440(17) 0.0422(18) 0.0526(19) 0.0099(14) 0.0009(15) -0.0186(15)
    O8 0.0453(18) 0.0449(19) 0.0511(19) -0.0009(15) 0.0031(15) -0.0186(15)
    O9 0.060(2) 0.056(2) 0.061(2) -0.0014(17) 0.0051(16) 0.0338(18)
    O10 0.0340(15) 0.0411(19) 0.0404(16) 0.0008(14) -0.0043(13) 0.0035(14)
    O11 0.0405(16) 0.0327(17) 0.0417(17) -0.0021(13) -0.0035(14) 0.0055(13)
    O12 0.0236(13) 0.0353(16) 0.0272(13) -0.0062(11) 0.0071(11) 0.0011(11)
    O13 0.0435(16) 0.061(2) 0.0340(16) -0.0152(15) 0.0210(13) -0.0046(14)
_geom_special_details
;
 All esds (except the esd in the dihedral angle between two l.s. planes)
 are estimated using the full covariance matrix.  The cell esds are taken
 into account individually in the estimation of esds in distances, angles
 and torsion angles; correlations between esds in cell parameters are only
 used when they are defined by crystal symmetry.  An approximate (isotropic)
 treatment of cell esds is used for estimating esds involving l.s. planes.
;
loop_
    _geom_bond_atom_site_label_1
    _geom_bond_atom_site_label_2
    _geom_bond_site_symmetry_2
    _geom_bond_distance
    _geom_bond_publ_flag
    Tb1 O2 . 2.331(2) ?
    Tb1 O12 . 2.376(2) ?
    Tb1 O7 . 2.452(3) ?
    Tb1 O11 . 2.463(3) ?
    Tb1 O8 . 2.465(3) ?
    Tb1 O5 . 2.486(2) ?
    Tb1 O4 . 2.522(2) ?
    Tb1 O10 . 2.538(3) ?
    Tb1 N3 . 2.671(3) ?
    Tb1 N6 . 2.711(3) ?
    C1 C2 . 1.529(5) ?
    C1 H1A . 0.9600 ?
    C1 H1B . 0.9600 ?
    C1 H1C . 0.9600 ?
    C2 N2 . 1.509(4) ?
    C2 C3 . 1.518(5) ?
    C2 C5 . 1.549(5) ?
    C3 H3A . 0.9600 ?
    C3 H3B . 0.9600 ?
    C3 H3C . 0.9600 ?
    C4 C5 . 1.527(5) ?
    C4 H4A . 0.9600 ?
    C4 H4B . 0.9600 ?
    C4 H4C . 0.9600 ?
    C5 N1 . 1.505(5) ?
    C5 C6 . 1.521(5) ?
    C6 H6A . 0.9600 ?
    C6 H6B . 0.9600 ?
    C6 H6C . 0.9600 ?
    C7 N2 . 1.321(4) ?
    C7 N1 . 1.358(5) ?
    C7 C8 . 1.459(5) ?
    C8 N3 . 1.351(4) ?
    C8 C9 . 1.391(5) ?
    C9 C10 . 1.392(5) ?
    C9 H9 . 0.9300 ?
    C10 C11 . 1.375(6) ?
    C10 H10 . 0.9300 ?
    C11 C12 . 1.380(6) ?
    C11 H11 . 0.9300 ?
    C12 N3 . 1.329(4) ?
    C12 H12 . 0.9300 ?
    C13 C15 . 1.514(5) ?
    C13 H13A . 0.9600 ?
    C13 H13B . 0.9600 ?
    C13 H13C . 0.9600 ?
    C14 C15 . 1.519(5) ?
    C14 H14A . 0.9600 ?
    C14 H14B . 0.9600 ?
    C14 H14C . 0.9600 ?
    C15 N5 . 1.499(4) ?
    C15 C16 . 1.561(5) ?
    C16 N4 . 1.507(5) ?
    C16 C17 . 1.513(5) ?
    C16 C18 . 1.538(5) ?
    C17 H17A . 0.9600 ?
    C17 H17B . 0.9600 ?
    C17 H17C . 0.9600 ?
    C18 H18A . 0.9600 ?
    C18 H18B . 0.9600 ?
    C18 H18C . 0.9600 ?
    C19 N5 . 1.319(4) ?
    C19 N4 . 1.367(4) ?
    C19 C20 . 1.461(5) ?
    C20 N6 . 1.352(4) ?
    C20 C21 . 1.376(5) ?
    C21 C22 . 1.390(5) ?
    C21 H21 . 0.9300 ?
    C22 C23 . 1.371(5) ?
    C22 H22 . 0.9300 ?
    C23 C24 . 1.373(5) ?
    C23 H23 . 0.9300 ?
    C24 N6 . 1.328(4) ?
    C24 H24 . 0.9300 ?
    N1 O1 . 1.271(4) ?
    N2 O2 . 1.305(4) ?
    N4 O13 . 1.273(3) ?
    N5 O12 . 1.297(3) ?
    N7 O3 . 1.228(4) ?
    N7 O5 . 1.256(3) ?
    N7 O4 . 1.271(4) ?
    N8 O6 . 1.214(4) ?
    N8 O7 . 1.263(5) ?
    N8 O8 . 1.277(5) ?
    N9 O9 . 1.220(4) ?
    N9 O11 . 1.272(4) ?
    N9 O10 . 1.274(4) ?
loop_
    _geom_angle_atom_site_label_1
    _geom_angle_atom_site_label_2
    _geom_angle_atom_site_label_3
    _geom_angle_site_symmetry_1
    _geom_angle_site_symmetry_3
    _geom_angle
    _geom_angle_publ_flag
    O2 Tb1 O12 . . 155.19(8) ?
    O2 Tb1 O7 . . 74.92(9) ?
    O12 Tb1 O7 . . 129.47(9) ?
    O2 Tb1 O11 . . 116.88(9) ?
    O12 Tb1 O11 . . 71.54(9) ?
    O7 Tb1 O11 . . 76.45(10) ?
    O2 Tb1 O8 . . 122.52(9) ?
    O12 Tb1 O8 . . 81.82(9) ?
    O7 Tb1 O8 . . 52.04(10) ?
    O11 Tb1 O8 . . 74.29(10) ?
    O2 Tb1 O5 . . 117.61(8) ?
    O12 Tb1 O5 . . 63.44(8) ?
    O7 Tb1 O5 . . 108.89(9) ?
    O11 Tb1 O5 . . 124.61(9) ?
    O8 Tb1 O5 . . 69.11(10) ?
    O2 Tb1 O4 . . 74.03(8) ?
    O12 Tb1 O4 . . 113.97(8) ?
    O7 Tb1 O4 . . 73.55(10) ?
    O11 Tb1 O4 . . 143.77(9) ?
    O8 Tb1 O4 . . 71.39(9) ?
    O5 Tb1 O4 . . 50.79(8) ?
    O2 Tb1 O10 . . 66.18(9) ?
    O12 Tb1 O10 . . 114.46(8) ?
    O7 Tb1 O10 . . 68.94(10) ?
    O11 Tb1 O10 . . 51.20(9) ?
    O8 Tb1 O10 . . 106.73(10) ?
    O5 Tb1 O10 . . 175.35(9) ?
    O4 Tb1 O10 . . 130.63(8) ?
    O2 Tb1 N3 . . 69.33(8) ?
    O12 Tb1 N3 . . 89.49(8) ?
    O7 Tb1 N3 . . 137.51(9) ?
    O11 Tb1 N3 . . 140.80(9) ?
    O8 Tb1 N3 . . 138.05(10) ?
    O5 Tb1 N3 . . 70.31(9) ?
    O4 Tb1 N3 . . 75.13(9) ?
    O10 Tb1 N3 . . 114.14(9) ?
    O2 Tb1 N6 . . 91.06(8) ?
    O12 Tb1 N6 . . 68.48(8) ?
    O7 Tb1 N6 . . 135.20(10) ?
    O11 Tb1 N6 . . 72.62(9) ?
    O8 Tb1 N6 . . 140.94(10) ?
    O5 Tb1 N6 . . 115.22(8) ?
    O4 Tb1 N6 . . 143.59(9) ?
    O10 Tb1 N6 . . 66.49(9) ?
    N3 Tb1 N6 . . 68.51(9) ?
    C2 C1 H1A . . 109.5 ?
    C2 C1 H1B . . 109.5 ?
    H1A C1 H1B . . 109.5 ?
    C2 C1 H1C . . 109.5 ?
    H1A C1 H1C . . 109.5 ?
    H1B C1 H1C . . 109.5 ?
    N2 C2 C3 . . 109.7(3) ?
    N2 C2 C1 . . 105.9(3) ?
    C3 C2 C1 . . 110.6(3) ?
    N2 C2 C5 . . 99.9(3) ?
    C3 C2 C5 . . 115.4(3) ?
    C1 C2 C5 . . 114.4(3) ?
    C2 C3 H3A . . 109.5 ?
    C2 C3 H3B . . 109.5 ?
    H3A C3 H3B . . 109.5 ?
    C2 C3 H3C . . 109.5 ?
    H3A C3 H3C . . 109.5 ?
    H3B C3 H3C . . 109.5 ?
    C5 C4 H4A . . 109.5 ?
    C5 C4 H4B . . 109.5 ?
    H4A C4 H4B . . 109.5 ?
    C5 C4 H4C . . 109.5 ?
    H4A C4 H4C . . 109.5 ?
    H4B C4 H4C . . 109.5 ?
    N1 C5 C6 . . 105.6(3) ?
    N1 C5 C4 . . 109.4(3) ?
    C6 C5 C4 . . 110.2(3) ?
    N1 C5 C2 . . 100.6(3) ?
    C6 C5 C2 . . 114.6(3) ?
    C4 C5 C2 . . 115.4(4) ?
    C5 C6 H6A . . 109.5 ?
    C5 C6 H6B . . 109.5 ?
    H6A C6 H6B . . 109.5 ?
    C5 C6 H6C . . 109.5 ?
    H6A C6 H6C . . 109.5 ?
    H6B C6 H6C . . 109.5 ?
    N2 C7 N1 . . 109.0(3) ?
    N2 C7 C8 . . 125.4(3) ?
    N1 C7 C8 . . 125.5(3) ?
    N3 C8 C9 . . 123.0(3) ?
    N3 C8 C7 . . 117.0(3) ?
    C9 C8 C7 . . 119.9(3) ?
    C8 C9 C10 . . 118.1(4) ?
    C8 C9 H9 . . 120.9 ?
    C10 C9 H9 . . 120.9 ?
    C11 C10 C9 . . 118.9(4) ?
    C11 C10 H10 . . 120.5 ?
    C9 C10 H10 . . 120.5 ?
    C10 C11 C12 . . 119.0(4) ?
    C10 C11 H11 . . 120.5 ?
    C12 C11 H11 . . 120.5 ?
    N3 C12 C11 . . 123.7(4) ?
    N3 C12 H12 . . 118.2 ?
    C11 C12 H12 . . 118.2 ?
    C15 C13 H13A . . 109.5 ?
    C15 C13 H13B . . 109.5 ?
    H13A C13 H13B . . 109.5 ?
    C15 C13 H13C . . 109.5 ?
    H13A C13 H13C . . 109.5 ?
    H13B C13 H13C . . 109.5 ?
    C15 C14 H14A . . 109.5 ?
    C15 C14 H14B . . 109.5 ?
    H14A C14 H14B . . 109.5 ?
    C15 C14 H14C . . 109.5 ?
    H14A C14 H14C . . 109.5 ?
    H14B C14 H14C . . 109.5 ?
    N5 C15 C13 . . 108.4(3) ?
    N5 C15 C14 . . 106.4(3) ?
    C13 C15 C14 . . 110.8(3) ?
    N5 C15 C16 . . 101.1(3) ?
    C13 C15 C16 . . 115.4(3) ?
    C14 C15 C16 . . 113.7(3) ?
    N4 C16 C17 . . 109.6(3) ?
    N4 C16 C18 . . 105.8(3) ?
    C17 C16 C18 . . 110.0(3) ?
    N4 C16 C15 . . 101.2(3) ?
    C17 C16 C15 . . 115.9(3) ?
    C18 C16 C15 . . 113.5(3) ?
    C16 C17 H17A . . 109.5 ?
    C16 C17 H17B . . 109.5 ?
    H17A C17 H17B . . 109.5 ?
    C16 C17 H17C . . 109.5 ?
    H17A C17 H17C . . 109.5 ?
    H17B C17 H17C . . 109.5 ?
    C16 C18 H18A . . 109.5 ?
    C16 C18 H18B . . 109.5 ?
    H18A C18 H18B . . 109.5 ?
    C16 C18 H18C . . 109.5 ?
    H18A C18 H18C . . 109.5 ?
    H18B C18 H18C . . 109.5 ?
    N5 C19 N4 . . 108.2(3) ?
    N5 C19 C20 . . 126.7(3) ?
    N4 C19 C20 . . 125.1(3) ?
    N6 C20 C21 . . 122.7(3) ?
    N6 C20 C19 . . 116.8(3) ?
    C21 C20 C19 . . 120.5(3) ?
    C20 C21 C22 . . 119.1(4) ?
    C20 C21 H21 . . 120.4 ?
    C22 C21 H21 . . 120.4 ?
    C23 C22 C21 . . 118.3(4) ?
    C23 C22 H22 . . 120.8 ?
    C21 C22 H22 . . 120.8 ?
    C22 C23 C24 . . 118.6(4) ?
    C22 C23 H23 . . 120.7 ?
    C24 C23 H23 . . 120.7 ?
    N6 C24 C23 . . 124.6(4) ?
    N6 C24 H24 . . 117.7 ?
    C23 C24 H24 . . 117.7 ?
    O1 N1 C7 . . 126.0(3) ?
    O1 N1 C5 . . 122.1(3) ?
    C7 N1 C5 . . 110.4(3) ?
    O2 N2 C7 . . 126.6(3) ?
    O2 N2 C2 . . 120.1(3) ?
    C7 N2 C2 . . 112.7(3) ?
    C12 N3 C8 . . 117.2(3) ?
    C12 N3 Tb1 . . 112.1(3) ?
    C8 N3 Tb1 . . 129.8(2) ?
    O13 N4 C19 . . 125.1(3) ?
    O13 N4 C16 . . 121.9(3) ?
    C19 N4 C16 . . 112.3(3) ?
    O12 N5 C19 . . 125.1(3) ?
    O12 N5 C15 . . 120.2(3) ?
    C19 N5 C15 . . 114.5(3) ?
    C24 N6 C20 . . 116.4(3) ?
    C24 N6 Tb1 . . 112.0(2) ?
    C20 N6 Tb1 . . 129.2(2) ?
    O3 N7 O5 . . 121.6(3) ?
    O3 N7 O4 . . 121.9(3) ?
    O5 N7 O4 . . 116.5(3) ?
    O6 N8 O7 . . 122.1(4) ?
    O6 N8 O8 . . 121.6(4) ?
    O7 N8 O8 . . 116.3(3) ?
    O9 N9 O11 . . 121.0(4) ?
    O9 N9 O10 . . 122.8(4) ?
    O11 N9 O10 . . 116.2(3) ?
    N2 O2 Tb1 . . 126.72(19) ?
    N7 O4 Tb1 . . 94.75(18) ?
    N7 O5 Tb1 . . 96.88(19) ?
    N8 O7 Tb1 . . 96.3(2) ?
    N8 O8 Tb1 . . 95.3(2) ?
    N9 O10 Tb1 . . 94.5(2) ?
    N9 O11 Tb1 . . 98.1(2) ?
    N5 O12 Tb1 . . 129.14(19) ?
loop_
    _geom_torsion_atom_site_label_1
    _geom_torsion_atom_site_label_2
    _geom_torsion_atom_site_label_3
    _geom_torsion_atom_site_label_4
    _geom_torsion_site_symmetry_1
    _geom_torsion_site_symmetry_2
    _geom_torsion_site_symmetry_3
    _geom_torsion_site_symmetry_4
    _geom_torsion
    _geom_torsion_publ_flag
    N2 C2 C5 N1 . . . . 24.8(3) ?
    C3 C2 C5 N1 . . . . 142.3(3) ?
    C1 C2 C5 N1 . . . . -87.8(4) ?
    N2 C2 C5 C6 . . . . -87.9(3) ?
    C3 C2 C5 C6 . . . . 29.6(5) ?
    C1 C2 C5 C6 . . . . 159.5(3) ?
    N2 C2 C5 C4 . . . . 142.4(3) ?
    C3 C2 C5 C4 . . . . -100.1(4) ?
    C1 C2 C5 C4 . . . . 29.8(5) ?
    N2 C7 C8 N3 . . . . -30.5(5) ?
    N1 C7 C8 N3 . . . . 144.5(4) ?
    N2 C7 C8 C9 . . . . 153.1(4) ?
    N1 C7 C8 C9 . . . . -31.9(6) ?
    N3 C8 C9 C10 . . . . -3.3(6) ?
    C7 C8 C9 C10 . . . . 172.9(4) ?
    C8 C9 C10 C11 . . . . -0.6(7) ?
    C9 C10 C11 C12 . . . . 2.5(7) ?
    C10 C11 C12 N3 . . . . -0.9(7) ?
    N5 C15 C16 N4 . . . . 14.8(3) ?
    C13 C15 C16 N4 . . . . 131.5(3) ?
    C14 C15 C16 N4 . . . . -98.8(3) ?
    N5 C15 C16 C17 . . . . 133.3(3) ?
    C13 C15 C16 C17 . . . . -110.0(4) ?
    C14 C15 C16 C17 . . . . 19.7(5) ?
    N5 C15 C16 C18 . . . . -98.0(3) ?
    C13 C15 C16 C18 . . . . 18.7(5) ?
    C14 C15 C16 C18 . . . . 148.3(4) ?
    N5 C19 C20 N6 . . . . -35.5(6) ?
    N4 C19 C20 N6 . . . . 144.9(3) ?
    N5 C19 C20 C21 . . . . 144.4(4) ?
    N4 C19 C20 C21 . . . . -35.2(6) ?
    N6 C20 C21 C22 . . . . -0.7(6) ?
    C19 C20 C21 C22 . . . . 179.4(4) ?
    C20 C21 C22 C23 . . . . -3.7(7) ?
    C21 C22 C23 C24 . . . . 4.4(7) ?
    C22 C23 C24 N6 . . . . -0.9(7) ?
    N2 C7 N1 O1 . . . . 179.9(4) ?
    C8 C7 N1 O1 . . . . 4.2(6) ?
    N2 C7 N1 C5 . . . . 13.8(4) ?
    C8 C7 N1 C5 . . . . -161.8(3) ?
    C6 C5 N1 O1 . . . . -72.5(4) ?
    C4 C5 N1 O1 . . . . 46.2(5) ?
    C2 C5 N1 O1 . . . . 168.1(4) ?
    C6 C5 N1 C7 . . . . 94.2(4) ?
    C4 C5 N1 C7 . . . . -147.2(4) ?
    C2 C5 N1 C7 . . . . -25.2(4) ?
    N1 C7 N2 O2 . . . . 175.9(3) ?
    C8 C7 N2 O2 . . . . -8.4(6) ?
    N1 C7 N2 C2 . . . . 4.7(4) ?
    C8 C7 N2 C2 . . . . -179.6(3) ?
    C3 C2 N2 O2 . . . . 46.7(4) ?
    C1 C2 N2 O2 . . . . -72.7(4) ?
    C5 C2 N2 O2 . . . . 168.3(3) ?
    C3 C2 N2 C7 . . . . -141.5(3) ?
    C1 C2 N2 C7 . . . . 99.2(4) ?
    C5 C2 N2 C7 . . . . -19.8(4) ?
    C11 C12 N3 C8 . . . . -2.8(5) ?
    C11 C12 N3 Tb1 . . . . 167.1(3) ?
    C9 C8 N3 C12 . . . . 4.9(5) ?
    C7 C8 N3 C12 . . . . -171.4(3) ?
    C9 C8 N3 Tb1 . . . . -162.9(3) ?
    C7 C8 N3 Tb1 . . . . 20.9(4) ?
    O2 Tb1 N3 C12 . . . . -159.6(3) ?
    O12 Tb1 N3 C12 . . . . 7.2(2) ?
    O7 Tb1 N3 C12 . . . . 165.9(2) ?
    O11 Tb1 N3 C12 . . . . -52.0(3) ?
    O8 Tb1 N3 C12 . . . . 84.3(3) ?
    O5 Tb1 N3 C12 . . . . 69.1(2) ?
    O4 Tb1 N3 C12 . . . . 122.2(2) ?
    O10 Tb1 N3 C12 . . . . -109.5(2) ?
    N6 Tb1 N3 C12 . . . . -59.8(2) ?
    O2 Tb1 N3 C8 . . . . 8.7(3) ?
    O12 Tb1 N3 C8 . . . . 175.4(3) ?
    O7 Tb1 N3 C8 . . . . -25.9(3) ?
    O11 Tb1 N3 C8 . . . . 116.2(3) ?
    O8 Tb1 N3 C8 . . . . -107.4(3) ?
    O5 Tb1 N3 C8 . . . . -122.7(3) ?
    O4 Tb1 N3 C8 . . . . -69.5(3) ?
    O10 Tb1 N3 C8 . . . . 58.7(3) ?
    N6 Tb1 N3 C8 . . . . 108.5(3) ?
    N5 C19 N4 O13 . . . . 178.9(3) ?
    C20 C19 N4 O13 . . . . -1.5(6) ?
    N5 C19 N4 C16 . . . . 7.9(4) ?
    C20 C19 N4 C16 . . . . -172.4(3) ?
    C17 C16 N4 O13 . . . . 50.9(5) ?
    C18 C16 N4 O13 . . . . -67.6(4) ?
    C15 C16 N4 O13 . . . . 173.8(3) ?
    C17 C16 N4 C19 . . . . -137.8(3) ?
    C18 C16 N4 C19 . . . . 103.7(3) ?
    C15 C16 N4 C19 . . . . -14.9(4) ?
    N4 C19 N5 O12 . . . . 177.7(3) ?
    C20 C19 N5 O12 . . . . -1.9(6) ?
    N4 C19 N5 C15 . . . . 3.4(4) ?
    C20 C19 N5 C15 . . . . -176.3(3) ?
    C13 C15 N5 O12 . . . . 51.4(4) ?
    C14 C15 N5 O12 . . . . -67.9(4) ?
    C16 C15 N5 O12 . . . . 173.1(3) ?
    C13 C15 N5 C19 . . . . -134.0(3) ?
    C14 C15 N5 C19 . . . . 106.7(4) ?
    C16 C15 N5 C19 . . . . -12.3(4) ?
    C23 C24 N6 C20 . . . . -3.4(6) ?
    C23 C24 N6 Tb1 . . . . 160.7(3) ?
    C21 C20 N6 C24 . . . . 4.1(5) ?
    C19 C20 N6 C24 . . . . -176.0(3) ?
    C21 C20 N6 Tb1 . . . . -156.7(3) ?
    C19 C20 N6 Tb1 . . . . 23.2(5) ?
    O2 Tb1 N6 C24 . . . . 11.2(3) ?
    O12 Tb1 N6 C24 . . . . -154.4(3) ?
    O7 Tb1 N6 C24 . . . . 80.7(3) ?
    O11 Tb1 N6 C24 . . . . 129.1(3) ?
    O8 Tb1 N6 C24 . . . . 162.4(2) ?
    O5 Tb1 N6 C24 . . . . -110.2(3) ?
    O4 Tb1 N6 C24 . . . . -52.8(3) ?
    O10 Tb1 N6 C24 . . . . 74.6(3) ?
    N3 Tb1 N6 C24 . . . . -56.0(3) ?
    O2 Tb1 N6 C20 . . . . 172.7(3) ?
    O12 Tb1 N6 C20 . . . . 7.1(3) ?
    O7 Tb1 N6 C20 . . . . -117.8(3) ?
    O11 Tb1 N6 C20 . . . . -69.4(3) ?
    O8 Tb1 N6 C20 . . . . -36.1(4) ?
    O5 Tb1 N6 C20 . . . . 51.3(3) ?
    O4 Tb1 N6 C20 . . . . 108.7(3) ?
    O10 Tb1 N6 C20 . . . . -123.9(3) ?
    N3 Tb1 N6 C20 . . . . 105.5(3) ?
    C7 N2 O2 Tb1 . . . . 59.6(4) ?
    C2 N2 O2 Tb1 . . . . -129.8(3) ?
    O12 Tb1 O2 N2 . . . . -79.2(3) ?
    O7 Tb1 O2 N2 . . . . 110.4(2) ?
    O11 Tb1 O2 N2 . . . . 176.3(2) ?
    O8 Tb1 O2 N2 . . . . 88.4(3) ?
    O5 Tb1 O2 N2 . . . . 6.7(3) ?
    O4 Tb1 O2 N2 . . . . 33.6(2) ?
    O10 Tb1 O2 N2 . . . . -176.3(3) ?
    N3 Tb1 O2 N2 . . . . -46.2(2) ?
    N6 Tb1 O2 N2 . . . . -112.7(2) ?
    O3 N7 O4 Tb1 . . . . -169.6(3) ?
    O5 N7 O4 Tb1 . . . . 10.4(3) ?
    O2 Tb1 O4 N7 . . . . -154.9(2) ?
    O12 Tb1 O4 N7 . . . . 0.1(2) ?
    O7 Tb1 O4 N7 . . . . 126.5(2) ?
    O11 Tb1 O4 N7 . . . . 91.3(2) ?
    O8 Tb1 O4 N7 . . . . 71.8(2) ?
    O5 Tb1 O4 N7 . . . . -6.03(18) ?
    O10 Tb1 O4 N7 . . . . 168.19(18) ?
    N3 Tb1 O4 N7 . . . . -82.5(2) ?
    N6 Tb1 O4 N7 . . . . -85.7(2) ?
    O3 N7 O5 Tb1 . . . . 169.4(3) ?
    O4 N7 O5 Tb1 . . . . -10.6(3) ?
    O2 Tb1 O5 N7 . . . . 40.3(2) ?
    O12 Tb1 O5 N7 . . . . -167.6(2) ?
    O7 Tb1 O5 N7 . . . . -42.2(2) ?
    O11 Tb1 O5 N7 . . . . -128.4(2) ?
    O8 Tb1 O5 N7 . . . . -76.4(2) ?
    O4 Tb1 O5 N7 . . . . 6.13(19) ?
    N3 Tb1 O5 N7 . . . . 92.7(2) ?
    N6 Tb1 O5 N7 . . . . 145.9(2) ?
    O6 N8 O7 Tb1 . . . . 175.6(4) ?
    O8 N8 O7 Tb1 . . . . -3.7(4) ?
    O2 Tb1 O7 N8 . . . . -154.2(3) ?
    O12 Tb1 O7 N8 . . . . 31.0(3) ?
    O11 Tb1 O7 N8 . . . . 82.7(2) ?
    O8 Tb1 O7 N8 . . . . 2.2(2) ?
    O5 Tb1 O7 N8 . . . . -39.7(3) ?
    O4 Tb1 O7 N8 . . . . -76.8(2) ?
    O10 Tb1 O7 N8 . . . . 135.9(3) ?
    N3 Tb1 O7 N8 . . . . -120.9(2) ?
    N6 Tb1 O7 N8 . . . . 129.9(2) ?
    O6 N8 O8 Tb1 . . . . -175.6(4) ?
    O7 N8 O8 Tb1 . . . . 3.7(4) ?
    O2 Tb1 O8 N8 . . . . 25.2(3) ?
    O12 Tb1 O8 N8 . . . . -160.0(3) ?
    O7 Tb1 O8 N8 . . . . -2.1(2) ?
    O11 Tb1 O8 N8 . . . . -87.0(2) ?
    O5 Tb1 O8 N8 . . . . 135.3(3) ?
    O4 Tb1 O8 N8 . . . . 81.2(2) ?
    O10 Tb1 O8 N8 . . . . -46.9(3) ?
    N3 Tb1 O8 N8 . . . . 119.9(2) ?
    N6 Tb1 O8 N8 . . . . -120.0(2) ?
    O9 N9 O10 Tb1 . . . . -178.7(3) ?
    O11 N9 O10 Tb1 . . . . 1.4(3) ?
    O2 Tb1 O10 N9 . . . . -172.4(2) ?
    O12 Tb1 O10 N9 . . . . 34.8(2) ?
    O7 Tb1 O10 N9 . . . . -90.1(2) ?
    O11 Tb1 O10 N9 . . . . -0.85(18) ?
    O8 Tb1 O10 N9 . . . . -53.7(2) ?
    N3 Tb1 O10 N9 . . . . 135.97(19) ?
    N6 Tb1 O10 N9 . . . . 85.2(2) ?
    O9 N9 O11 Tb1 . . . . 178.6(3) ?
    O10 N9 O11 Tb1 . . . . -1.5(3) ?
    O2 Tb1 O11 N9 . . . . 9.5(2) ?
    O12 Tb1 O11 N9 . . . . -145.1(2) ?
    O7 Tb1 O11 N9 . . . . 74.6(2) ?
    O8 Tb1 O11 N9 . . . . 128.4(2) ?
    O5 Tb1 O11 N9 . . . . 178.35(18) ?
    O4 Tb1 O11 N9 . . . . 109.3(2) ?
    O10 Tb1 O11 N9 . . . . 0.86(18) ?
    N3 Tb1 O11 N9 . . . . -80.2(2) ?
    N6 Tb1 O11 N9 . . . . -72.6(2) ?
    C19 N5 O12 Tb1 . . . . 55.5(4) ?
    C15 N5 O12 Tb1 . . . . -130.4(3) ?
    O2 Tb1 O12 N5 . . . . -82.1(3) ?
    O7 Tb1 O12 N5 . . . . 85.8(3) ?
    O11 Tb1 O12 N5 . . . . 32.3(2) ?
    O8 Tb1 O12 N5 . . . . 108.4(3) ?
    O5 Tb1 O12 N5 . . . . 179.1(3) ?
    O4 Tb1 O12 N5 . . . . 173.8(2) ?
    O10 Tb1 O12 N5 . . . . 3.7(3) ?
    N3 Tb1 O12 N5 . . . . -112.8(3) ?
    N6 Tb1 O12 N5 . . . . -45.8(2) ?
loop_
    _geom_hbond_atom_site_label_D
    _geom_hbond_atom_site_label_H
    _geom_hbond_atom_site_label_A
    _geom_hbond_site_symmetry_A
    _geom_hbond_distance_DH
    _geom_hbond_distance_HA
    _geom_hbond_distance_DA
    _geom_hbond_angle_DHA
    C22 H22 O13 2_455 0.93 2.55 3.440(5) 161
    C17 H17B O6 3_565 0.96 2.40 3.327(5) 161
    C6 H6B O3 3_675 0.96 2.55 3.473(5) 161
    C24 H24 O9 2 0.93 2.38 3.211(5) 148
_iucr_refine_instructions_details
;
TITL shelxl in P21/n #14
CELL 0.71073 12.2923 11.1143 23.2644 90 98.367 90
ZERR 4 0.0025 0.0022 0.0047 0 0.03 0
LATT 1
SYMM 0.5-X,0.5+Y,0.5-Z
SFAC C  H  N  O  Tb
UNIT 96 128 36 52 4
OMIT  -3.00  50.03
L.S. 5
ACTA
BOND $H
FMAP 2
PLAN 20
CONF
HTAB  C24 O9_$2
EQIV $2 0.5-X,0.5+Y,0.5-Z
htab c6 o3_$1
eqiv $1 1-x,2-y,-z
htab c17 o6_$5
eqiv $5 -x,1-y,-z
htab c22 o13_$6
eqiv $6 -0.5-x,1/2+y,1/2-z
FREE Tb1  N8
FREE Tb1  N9
FREE Tb1  N7
WGHT  0.035400  0.000000
FVAR  2.076710
Tb1    5   0.179699  0.838779  0.103896 11.000000  0.022180  0.024980 =
           0.023000 -0.001780  0.003410 -0.001030
C1     1   0.549862  1.019370  0.219093 11.000000  0.027060  0.079790 =
           0.043660 -0.002700 -0.005480  0.001560
AFIX 137
H1A    2   0.528517  1.090473  0.238053 11.000000 -1.500000
H1B    2   0.628627  1.014312  0.223883 11.000000 -1.500000
H1C    2   0.520879  0.949705  0.235984 11.000000 -1.500000
AFIX 0
C2     1   0.504573  1.025137  0.154367 11.000000  0.018160  0.048060 =
           0.035680 -0.008420  0.001730  0.001800
C3     1   0.541544  0.916420  0.122801 11.000000  0.034830  0.048460 =
           0.058040 -0.008730  0.007760  0.008820
AFIX 137
H3A    2   0.528515  0.844600  0.143689 11.000000 -1.500000
H3B    2   0.618609  0.923187  0.120398 11.000000 -1.500000
H3C    2   0.500894  0.912699  0.084348 11.000000 -1.500000
AFIX 0
C4     1   0.621527  1.219586  0.152265 11.000000  0.032330  0.063780 =
           0.089450 -0.014490  0.007580 -0.021140
AFIX 137
H4A    2   0.620773  1.297282  0.134183 11.000000 -1.500000
H4B    2   0.686894  1.177078  0.146212 11.000000 -1.500000
H4C    2   0.620423  1.229240  0.193182 11.000000 -1.500000
AFIX 0
C5     1   0.520499  1.148256  0.125567 11.000000  0.024140  0.038870 =
           0.046450 -0.009020  0.004390 -0.006610
C6     1   0.514013  1.143913  0.059794 11.000000  0.036550  0.071890 =
           0.046130  0.003030  0.014880  0.002360
AFIX 137
H6A    2   0.448517  1.101977  0.043393 11.000000 -1.500000
H6B    2   0.577246  1.102628  0.049785 11.000000 -1.500000
H6C    2   0.512183  1.224393  0.044701 11.000000 -1.500000
AFIX 0
C7     1   0.337483  1.132756  0.143426 11.000000  0.029200  0.025320 =
           0.027390 -0.006730  0.004650 -0.000040
C8     1   0.220534  1.160480  0.138722 11.000000  0.027520  0.029670 =
           0.021320 -0.002700  0.001660  0.001280
C9     1   0.186941  1.273265  0.155139 11.000000  0.038960  0.036070 =
           0.040560 -0.010100 -0.001220  0.006020
AFIX 43
H9     2   0.237548  1.328659  0.173096 11.000000 -1.200000
AFIX 0
C10    1   0.075452  1.300895  0.143935 11.000000  0.044490  0.041520 =
           0.068180 -0.015810  0.005950  0.017430
AFIX 43
H10    2   0.049844  1.375174  0.154598 11.000000 -1.200000
AFIX 0
C11    1   0.003793  1.216576  0.116844 11.000000  0.036710  0.047900 =
           0.062760 -0.000260  0.002040  0.011450
AFIX 43
H11    2  -0.070671  1.234072  0.107528 11.000000 -1.200000
AFIX 0
C12    1   0.044024  1.105590  0.103685 11.000000  0.031510  0.035080 =
           0.035030  0.004110  0.001220  0.002290
AFIX 43
H12    2  -0.005433  1.048946  0.085835 11.000000 -1.200000
AFIX 0
C13    1  -0.089820  0.585417  0.026447 11.000000  0.055200  0.047090 =
           0.061800 -0.029350  0.028940 -0.013680
AFIX 137
H13A   2  -0.049012  0.625660 -0.000048 11.000000 -1.500000
H13B   2  -0.135730  0.524743  0.005988 11.000000 -1.500000
H13C   2  -0.039717  0.548526  0.056874 11.000000 -1.500000
AFIX 0
C14    1  -0.229857  0.748314  0.005251 11.000000  0.052360  0.057730 =
           0.036080  0.010500 -0.008880 -0.016140
AFIX 137
H14A   2  -0.274796  0.804290  0.022671 11.000000 -1.500000
H14B   2  -0.276023  0.694938 -0.019981 11.000000 -1.500000
H14C   2  -0.182396  0.791521 -0.016813 11.000000 -1.500000
AFIX 0
C15    1  -0.160805  0.675839  0.052518 11.000000  0.028450  0.027340 =
           0.028030 -0.005560  0.007470 -0.007860
C16    1  -0.227556  0.624614  0.099182 11.000000  0.027700  0.025710 =
           0.031820 -0.001330  0.006550 -0.004800
C17    1  -0.350764  0.616970  0.081423 11.000000  0.030740  0.060030 =
           0.049310 -0.016670  0.008350 -0.007850
AFIX 137
H17A   2  -0.384116  0.585328  0.113068 11.000000 -1.500000
H17B   2  -0.366800  0.564930  0.048340 11.000000 -1.500000
H17C   2  -0.379545  0.695803  0.071593 11.000000 -1.500000
AFIX 0
C18    1  -0.183204  0.503831  0.125036 11.000000  0.075110  0.037490 =
           0.055880  0.009060  0.016710 -0.001030
AFIX 137
H18A   2  -0.105413  0.510189  0.137335 11.000000 -1.500000
H18B   2  -0.197413  0.441950  0.096129 11.000000 -1.500000
H18C   2  -0.219102  0.483966  0.157780 11.000000 -1.500000
AFIX 0
C19    1  -0.114018  0.786774  0.139708 11.000000  0.020280  0.028080 =
           0.026840  0.001800  0.005760 -0.000510
C20    1  -0.061240  0.873339  0.182166 11.000000  0.025770  0.027430 =
           0.026730 -0.001830  0.003330 -0.000100
C21    1  -0.122603  0.937192  0.216703 11.000000  0.028640  0.052810 =
           0.041440 -0.012710  0.011350 -0.001190
AFIX 43
H21    2  -0.198309  0.926335  0.213092 11.000000 -1.200000
AFIX 0
C22    1  -0.069930  1.018129  0.257057 11.000000  0.050280  0.051800 =
           0.045880 -0.022220  0.017800 -0.000460
AFIX 43
H22    2  -0.109919  1.065718  0.279363 11.000000 -1.200000
AFIX 0
C23    1   0.042455  1.026000  0.263129 11.000000  0.051660  0.046380 =
           0.035590 -0.016100  0.007630 -0.011390
AFIX 43
H23    2   0.080885  1.075024  0.291498 11.000000 -1.200000
AFIX 0
C24    1   0.097067  0.959950  0.226426 11.000000  0.029810  0.037260 =
           0.029710 -0.006790  0.002130 -0.005830
AFIX 43
H24    2   0.173202  0.966995  0.230643 11.000000 -1.200000
AFIX 0
N1     3   0.418120  1.212925  0.136884 11.000000  0.029980  0.025600 =
           0.052930 -0.007810  0.007860 -0.005440
N2     3   0.381020  1.024138  0.150717 11.000000  0.020430  0.033340 =
           0.026330 -0.007360  0.001340 -0.002970
N3     3   0.149515  1.075122  0.115097 11.000000  0.024510  0.030360 =
           0.025560 -0.000750  0.002510  0.000980
N4     3  -0.201609  0.715675  0.147208 11.000000  0.026240  0.032880 =
           0.023340 -0.000450  0.006840 -0.004320
N5     3  -0.086865  0.763827  0.088010 11.000000  0.019500  0.023620 =
           0.024510  0.000690  0.004630 -0.001800
N6     3   0.048776  0.886690  0.185316 11.000000  0.025520  0.030910 =
           0.027450 -0.000280  0.002490 -0.000960
N7     3   0.213501  0.948357 -0.006034 11.000000  0.030690  0.040890 =
           0.029550  0.000330  0.007180 -0.000510
N8     3   0.295538  0.658191  0.047975 11.000000  0.054150  0.043790 =
           0.068320 -0.017760  0.018960  0.000470
N9     3   0.171889  0.641759  0.186682 11.000000  0.030250  0.037530 =
           0.040640  0.009460  0.006240  0.009330
O1     4   0.405594  1.325469  0.128878 11.000000  0.056860  0.031010 =
           0.094630 -0.000920  0.016360 -0.005740
O2     4   0.330222  0.925486  0.161604 11.000000  0.025500  0.027540 =
           0.028660 -0.002440 -0.002490  0.000320
O3     4   0.227303  0.978257 -0.055257 11.000000  0.046420  0.078090 =
           0.030620  0.013190  0.016040 -0.000730
O4     4   0.293627  0.934968  0.034600 11.000000  0.024400  0.050650 =
           0.033590 -0.000510  0.002260 -0.006550
O5     4   0.119231  0.929332  0.006782 11.000000  0.021130  0.054390 =
           0.029930  0.003570  0.003220 -0.006460
O6     4   0.347187  0.587293  0.022851 11.000000  0.086010  0.106310 =
           0.126270 -0.078460  0.019850  0.028400
O7     4   0.333485  0.701560  0.097001 11.000000  0.043950  0.042170 =
           0.052560 -0.018620  0.000910  0.009890
O8     4   0.199873  0.694070  0.025832 11.000000  0.045280  0.044880 =
           0.051110 -0.018620  0.003060 -0.000850
O9     4   0.164007  0.558454  0.220001 11.000000  0.059980  0.055800 =
           0.061120  0.033810  0.005140 -0.001440
O10    4   0.237358  0.729817  0.199330 11.000000  0.034020  0.041140 =
           0.040380  0.003490 -0.004330  0.000840
O11    4   0.114088  0.644620  0.136694 11.000000  0.040500  0.032720 =
           0.041740  0.005470 -0.003470 -0.002060
O12    4  -0.009337  0.817740  0.065661 11.000000  0.023620  0.035270 =
           0.027200  0.001050  0.007060 -0.006200
O13    4  -0.248102  0.713184  0.192642 11.000000  0.043520  0.060740 =
           0.034050 -0.004550  0.020990 -0.015220
HKLF 4
END
;
data_global
_journal_date_recd_electronic     2012-07-16
_journal_date_accepted     2012-09-23
_journal_name_full     'Acta Crystallographica, Section E'
_journal_year     2012
_journal_volume     68
_journal_issue     11
_journal_page_first     m1341
_journal_page_last     m1341
_journal_paper_category     QM
_journal_paper_doi     10.1107/S1600536812040287
_journal_coeditor_code     MW2078
_publ_contact_author_name     'Dong-jiao Li'
_publ_contact_author_address
;
Chemical Institute, Linyi University,
Linyi Shandong 276005,
People's Republic of China
;
_publ_contact_author_email     'lidongjiao@lyu.edu.cn'
_publ_contact_author_fax     ?
_publ_contact_author_phone     ?
_publ_section_title
;
Bis[4,4,5,5-tetramethyl-2-(pyridin-2-yl-\k^2^<i>N</i>)imidazoline-1-oxyl
3-oxide-\k<i>O</i>]tris(nitrato-\k^2^<i>O</i>,<i>O</i>')terbium(III)
;
loop_
    _publ_author_name
    _publ_author_footnote
    _publ_author_address
    'Li, Dong-jiao' .
;
Chemical Institute
Linyi University
Linyi Shandong 276005
People's Republic of China
;
