# Supplementary material for: Bis[4,4,5,5-tetra­methyl-2-(pyridin-2-yl-κ2 N)imidazoline-1-oxyl 3-oxide-κO]tris­(nitrato-κ2 O,O′)terbium(III)
Source: Acta Crystallogr Sect E Struct Rep Online. 2012 Oct 10;68(Pt 11):m1341. doi: 10.1107/S1600536812040287 (PMC3515104; doi:10.1107/S1600536812040287)
Supplement: Supplementary file 2 [file e-68-m1341-Isup2.hkl]

# 
# h,k,l, Fc-squared, Fo-squared, sigma(Fo-squared) and status flag 
# 
data_I
_shelx_title ' shelxl in P21/n' 
_shelx_refln_list_code          4 
_shelx_F_calc_maximum      363.17 
_exptl_crystal_F_000      1632.00 
_reflns_d_resolution_high  0.8405 

 
loop_ 
 _symmetry_equiv_pos_as_xyz 
 'x, y, z' 
 '-x+1/2, y+1/2, -z+1/2' 
 '-x, -y, -z' 
 'x-1/2, -y-1/2, z-1/2' 
 
_cell_length_a    12.2923 
_cell_length_b    11.1143 
_cell_length_c    23.2644 
_cell_angle_alpha  90.000 
_cell_angle_beta   98.367 
_cell_angle_gamma  90.000 
 
_shelx_F_squared_multiplier     1.000 
 
loop_ 
 _refln_index_h 
 _refln_index_k 
 _refln_index_l 
 _refln_F_squared_calc 
 _refln_F_squared_meas 
 _refln_F_squared_sigma 
 _refln_observed_status 
   2   0   0    48307.58    45575.18    635.28 o 
   4   0   0     4189.66     4293.70     84.46 o 
   6   0   0    31789.36    32325.42    729.79 o 
   8   0   0    17267.65    19216.67    903.77 o 
  10   0   0     2686.00     2738.59    138.17 o 
  12   0   0     3176.34     3131.32    262.05 o 
  14   0   0     5234.77     5376.48    469.63 o 
   1   1   0     2230.37     2398.13     46.31 o 
   2   1   0     5222.60     5216.14     77.71 o 
   3   1   0    10592.43    10077.12    226.00 o 
   4   1   0    19561.84    18519.90    121.33 o 
   5   1   0      385.96      382.10     26.07 o 
   6   1   0      705.40      504.81     52.37 o 
   7   1   0      415.60      500.57     32.15 o 
   8   1   0     1364.82     1504.46     38.88 o 
   9   1   0     1623.89     1728.94     59.92 o 
  10   1   0    11594.49    11900.71    378.60 o 
  11   1   0      815.72      913.77     71.10 o 
  12   1   0     3693.75     3302.73    140.95 o 
  13   1   0      435.57      246.56     70.04 o 
  14   1   0      163.60       89.41     32.05 o 
   0   2   0    16465.04    14907.39    361.94 o 
   1   2   0    30720.85    27910.62    412.19 o 
   2   2   0    15442.74    14250.44    345.71 o 
   3   2   0     3526.26     3548.86     59.51 o 
   4   2   0     1362.83     1438.94     32.49 o 
   5   2   0     2745.08     1951.74    347.36 o 
   6   2   0     1211.31     1129.21     39.79 o 
   7   2   0    13452.66    13639.61    326.49 o 
   8   2   0     2287.24     2490.47     87.46 o 
   9   2   0     7338.81     7467.52    292.32 o 
  10   2   0     1354.45     1261.64     65.19 o 
  11   2   0       29.66       47.88     40.19 o 
  12   2   0     2466.31     2024.05    131.08 o 
  13   2   0     4477.20     3765.15    277.56 o 
  14   2   0     1019.73     1008.60    206.04 o 
   1   3   0    10010.12    10054.88    331.97 o 
   2   3   0     6704.00     6741.95    101.33 o 
   3   3   0    25358.15    22526.23    305.53 o 
   4   3   0      619.46      604.07     46.91 o 
   5   3   0    20917.76    19932.46    697.00 o 
   6   3   0      748.62      850.94    123.79 o 
   7   3   0      357.72      282.51     56.86 o 
   8   3   0        0.47       20.90     29.80 o 
   9   3   0     9086.26     9133.49    316.08 o 
  10   3   0       35.85       46.86     64.49 o 
  11   3   0    10495.90    10832.58    419.93 o 
  12   3   0      408.86      479.62     74.46 o 
  13   3   0     1930.07     1718.22    141.07 o 
  14   3   0       35.82       57.46     45.60 o 
   0   4   0    10686.71    10713.56    221.15 o 
   1   4   0     7017.53     7201.54    116.26 o 
   2   4   0     1033.93     1000.45     35.22 o 
   3   4   0       44.17       75.09     19.70 o 
   4   4   0     2662.62     2443.29     97.46 o 
   5   4   0     9721.09     9587.21    229.67 o 
   6   4   0    19471.25    19756.90    539.24 o 
   7   4   0    14615.40    15359.39    414.89 o 
   8   4   0     7610.09     7910.26    269.51 o 
   9   4   0      882.50     1001.81    183.30 o 
  10   4   0       63.21       94.31     59.93 o 
  11   4   0      776.68      823.75    136.27 o 
  12   4   0      495.48      497.29     81.27 o 
  13   4   0     2442.26     2342.75    207.52 o 
   1   5   0      264.34      236.83     44.23 o 
   2   5   0    30472.97    29419.30    479.60 o 
   3   5   0      528.04      535.74     39.85 o 
   4   5   0    27644.33    28338.41   1223.98 o 
   5   5   0     3062.87     1968.44    626.77 o 
   6   5   0     1318.76     1272.77    120.26 o 
   7   5   0        8.73       27.85     27.75 o 
   8   5   0     3720.20     3929.23    139.60 o 
   9   5   0      208.33      194.50     53.89 o 
  10   5   0    13585.80    13671.78    511.75 o 
  11   5   0     2646.11     2509.84    141.85 o 
  12   5   0     5157.19     4751.40    280.70 o 
  13   5   0       13.65       -2.64     50.45 o 
   0   6   0    23271.92    22577.42    929.77 o 
   1   6   0        6.90      -24.07     38.59 o 
   2   6   0     6505.40     6965.75    196.39 o 
   3   6   0       78.83      119.92     39.52 o 
   4   6   0        6.75       33.84     18.69 o 
   5   6   0      740.46      411.39    168.73 o 
   6   6   0    15880.35    16458.92    668.99 o 
   7   6   0      648.82      625.76     95.59 o 
   8   6   0    10493.71    10966.11    402.56 o 
   9   6   0       76.68      101.53     52.00 o 
  10   6   0     1983.16     2132.07    141.28 o 
  11   6   0        8.86       80.26     55.82 o 
  12   6   0     2208.28     2268.82    262.17 o 
   1   7   0      509.50      687.62    153.84 o 
   2   7   0    12246.95    12449.78    371.09 o 
   3   7   0     9284.31     9630.79    395.61 o 
   4   7   0     7741.66     7485.12    264.15 o 
   5   7   0     8585.44     8607.12    280.33 o 
   6   7   0      994.79      127.72    282.69 o 
   7   7   0     4745.90     4534.25    230.78 o 
   8   7   0      134.12      177.25     78.01 o 
   9   7   0     4584.97     4430.15    364.39 o 
  10   7   0     4058.12     3744.38    421.57 o 
  11   7   0     2394.56     2360.33    268.93 o 
  12   7   0     2368.09     2358.42    169.05 o 
   0   8   0     3613.84     3566.20    198.11 o 
   1   8   0    11498.95    11397.13    472.59 o 
   2   8   0     1504.35     1425.97    109.47 o 
   3   8   0       81.71      115.47     36.69 o 
   4   8   0      640.91      637.98     91.76 o 
   5   8   0     2515.15     2722.16    109.35 o 
   6   8   0     2095.44     2080.98     78.66 o 
   7   8   0     8785.49     8937.91    478.54 o 
   8   8   0      383.91      291.84     78.82 o 
   9   8   0     2481.50     2493.36    108.84 o 
  10   8   0      697.59      708.19    154.82 o 
  11   8   0      353.58      345.51     82.52 o 
   1   9   0     2170.83     2133.31    127.73 o 
   2   9   0     3797.80     4188.44    216.41 o 
   3   9   0    15102.96    16372.19    582.98 o 
   4   9   0     3729.51     3861.27    177.68 o 
   5   9   0     7161.31     7227.05    302.61 o 
   6   9   0      200.35      292.39     84.56 o 
   7   9   0      456.94      363.57     90.26 o 
   8   9   0      386.43      291.29     78.66 o 
   9   9   0      749.53      728.40    116.44 o 
  10   9   0      998.59      940.79    190.54 o 
   0  10   0     6245.35     6755.28    599.52 o 
   1  10   0     4100.67     4242.35    181.56 o 
   2  10   0     3989.41     3697.86    298.89 o 
   3  10   0      125.18       97.25     63.58 o 
   4  10   0      231.90      192.52     49.21 o 
   5  10   0     2153.12     2341.32    201.64 o 
   6  10   0     3244.58     3023.09    211.90 o 
   7  10   0     1600.13     1381.98    277.55 o 
   8  10   0     1745.38     1529.21    348.00 o 
   9  10   0     1536.89     1263.06    344.34 o 
   1  11   0      146.50       96.83     69.71 o 
   2  11   0     3692.99     3750.98    320.84 o 
   3  11   0      276.95      271.33     63.99 o 
   4  11   0     5223.79     5441.05    248.81 o 
   5  11   0      431.24      437.26    104.63 o 
   6  11   0     1027.77      942.22    205.92 o 
   7  11   0       37.27      105.33     95.48 o 
   8  11   0      736.55      638.81    207.76 o 
   0  12   0     3699.78     3904.04    250.37 o 
   1  12   0      361.94      406.89    117.14 o 
   2  12   0     2245.16     2207.53    132.78 o 
   3  12   0      334.28      345.29     66.36 o 
   4  12   0      218.12      169.61     68.92 o 
   5  12   0      240.56      211.99     77.78 o 
   6  12   0     3460.85     3507.42    601.43 o 
   1  13   0      122.38      141.86     71.37 o 
   2  13   0      726.67      670.96    220.24 o 
 -13   0   1      756.22      995.85    183.79 o 
 -11   0   1     2095.28     1692.81    113.70 o 
  -9   0   1    13620.79    15402.42    512.87 o 
  -7   0   1     4788.35     5213.08    224.43 o 
  -5   0   1       67.22       95.18     23.54 o 
  -3   0   1    55843.84    50966.36   1408.99 o 
   1   0   1     6993.39     4528.89    188.57 o 
   3   0   1    36495.96    33635.22    362.59 o 
   5   0   1    79008.66    71549.14   1009.27 o 
   7   0   1    34282.51    36365.29    866.24 o 
   9   0   1     1143.08     1074.57     54.27 o 
  11   0   1    10315.23    11411.01    435.29 o 
  13   0   1     7550.43     7979.61    613.19 o 
 -14   1   1      779.30      696.64    113.57 o 
 -13   1   1     4624.01     4349.59    237.00 o 
 -12   1   1      945.53     1049.26    154.13 o 
 -11   1   1     2443.79     2229.52    136.60 o 
 -10   1   1        7.53       39.08     24.85 o 
  -9   1   1     1046.26     1146.88     53.95 o 
  -8   1   1       76.51       50.61     29.47 o 
  -7   1   1    23431.95    24178.56    417.30 o 
  -6   1   1    23168.60    24378.53    547.78 o 
  -5   1   1    28500.38    27308.47    365.16 o 
  -4   1   1     2482.31     2809.78     55.99 o 
  -3   1   1     2624.31     2696.33     43.58 o 
  -2   1   1      482.59      441.08     11.34 o 
  -1   1   1     2555.02     2403.40     54.03 o 
   1   1   1    75010.45    70129.30   1340.41 o 
   2   1   1     1092.30     1066.73     16.88 o 
   3   1   1    54206.97    49568.67    496.88 o 
   4   1   1     2835.65     2899.48     43.57 o 
   5   1   1     7575.33     8004.20    121.39 o 
   6   1   1      151.85      183.29     26.51 o 
   7   1   1    14357.12    14993.43    300.01 o 
   8   1   1     3856.42     4455.38    161.16 o 
   9   1   1     6635.60     7137.41    286.39 o 
  10   1   1     1872.01     2057.73     82.93 o 
  11   1   1     4180.95     3750.51    116.39 o 
  12   1   1      436.43      465.04     71.94 o 
  13   1   1      307.40      275.56     86.51 o 
  14   1   1      622.56      521.36     88.77 o 
 -14   2   1     1326.55     1245.88    189.94 o 
 -13   2   1        0.30       39.27     34.13 o 
 -12   2   1      592.44      510.07     96.55 o 
 -11   2   1     1123.12     1194.91    201.03 o 
 -10   2   1    13217.76    13398.36    394.68 o 
  -9   2   1     4196.97     4080.07    121.26 o 
  -8   2   1    14391.15    14440.87    320.67 o 
  -7   2   1     2142.06     2114.70     82.06 o 
  -6   2   1      124.53      150.72     48.49 o 
  -5   2   1    11592.11    12929.71    218.02 o 
  -4   2   1    16106.02    16509.07    295.21 o 
  -3   2   1     6556.21     6536.61    100.18 o 
  -2   2   1    17447.43    15787.42    305.21 o 
  -1   2   1    17393.98    15984.72    265.21 o 
   0   2   1      294.60      305.62     16.94 o 
   1   2   1       61.80       90.56     20.00 o 
   2   2   1    16960.43    17129.79    338.80 o 
   3   2   1      776.31      570.23     76.49 o 
   4   2   1    32374.05    27319.13   1453.76 o 
   5   2   1     6466.24     6095.37    185.52 o 
   6   2   1    10473.52     9765.83    195.48 o 
   7   2   1     3118.92     3435.98     97.30 o 
   8   2   1     4239.03     4517.34    132.46 o 
   9   2   1      126.59      172.40     39.10 o 
  10   2   1     3872.61     4141.87    183.68 o 
  11   2   1     4000.37     3508.10    142.34 o 
  12   2   1     4112.81     3903.35    224.22 o 
  13   2   1      760.25      704.61    118.43 o 
  14   2   1     2515.69     2336.21    343.53 o 
 -14   3   1     3730.71     3931.77    248.70 o 
 -13   3   1      219.50      140.73     57.95 o 
 -12   3   1     8345.12     8476.59    348.51 o 
 -11   3   1       16.06      -50.41     50.56 o 
 -10   3   1      673.60      767.84    137.54 o 
  -9   3   1      213.06      214.11     65.20 o 
  -8   3   1     4781.01     5038.26    195.35 o 
  -7   3   1      263.08      315.24     57.63 o 
  -6   3   1    36493.21    36747.80    668.28 o 
  -5   3   1       78.35       95.19     24.13 o 
  -4   3   1    18713.32    18816.11    352.48 o 
  -3   3   1      902.43     1044.69     29.48 o 
  -2   3   1    11838.52    12667.75    271.19 o 
  -1   3   1     6865.57     6959.90    120.61 o 
   0   3   1     5865.80     5630.30     95.03 o 
   1   3   1    12029.97    12425.53    207.65 o 
   2   3   1     3099.71     2879.83     52.27 o 
   3   3   1      900.13      849.20     15.44 o 
   4   3   1    21932.96    22205.20    392.49 o 
   5   3   1       92.23      112.31     31.83 o 
   6   3   1     6854.21     6566.60    133.86 o 
   7   3   1      326.09      361.08     78.06 o 
   8   3   1    13366.73    13625.25    417.45 o 
   9   3   1     1673.42     1566.20    114.53 o 
  10   3   1     4611.05     4865.00    174.27 o 
  11   3   1      772.12      538.27    124.98 o 
  12   3   1       43.51      102.58     38.70 o 
  13   3   1       27.99       84.23     43.81 o 
  14   3   1     2451.61     2489.95    167.74 o 
 -13   4   1        4.33       28.74     50.67 o 
 -12   4   1       93.46      120.50     45.84 o 
 -11   4   1      920.31      663.52    133.79 o 
 -10   4   1    12825.81    13191.51    400.54 o 
  -9   4   1     7713.32     7563.51    289.86 o 
  -8   4   1    13859.79    14173.17    432.39 o 
  -7   4   1     4372.83     4293.80    157.04 o 
  -6   4   1       23.89       60.93     29.00 o 
  -5   4   1      980.73     1051.84     63.77 o 
  -4   4   1    15015.61    15140.05    415.95 o 
  -3   4   1     4184.38     3923.84     88.90 o 
  -2   4   1     4828.79     4894.09     75.50 o 
  -1   4   1    20588.69    18186.59    429.03 o 
   0   4   1     3353.91     3263.55     68.83 o 
   1   4   1     7620.53     8082.94    145.78 o 
   2   4   1     5681.86     5697.82    142.35 o 
   3   4   1     3379.22     3503.40     88.96 o 
   4   4   1    38543.64    36031.93    843.78 o 
   5   4   1     5031.41     4629.26    109.17 o 
   6   4   1    15589.38    15937.28    438.25 o 
   7   4   1     2986.04     2959.42    121.46 o 
   8   4   1       22.25       78.80     51.43 o 
   9   4   1      161.32      202.15     61.21 o 
  10   4   1     7166.62     7603.57    356.72 o 
  11   4   1     1871.19     1860.64    161.87 o 
  12   4   1     3079.84     3023.80    133.77 o 
  13   4   1     2159.80     2082.17    136.34 o 
 -13   5   1     5324.05     5410.77    257.47 o 
 -12   5   1     1592.05     1255.06    195.50 o 
 -11   5   1     3669.11     3443.82    201.63 o 
 -10   5   1       72.08      135.36     65.43 o 
  -9   5   1      261.98      227.95     57.49 o 
  -8   5   1     1356.77     1338.96    179.87 o 
  -7   5   1     8944.52     9146.58    308.27 o 
  -6   5   1      791.59      869.83    163.13 o 
  -5   5   1    26797.97    24938.32   1862.19 o 
  -4   5   1     8131.48     7725.94    385.48 o 
  -3   5   1     7511.71     7758.93    300.74 o 
  -2   5   1     3080.89     3415.28     99.96 o 
  -1   5   1      729.10      665.20     35.55 o 
   0   5   1      127.05      101.00     23.12 o 
   1   5   1    29511.17    29129.85   1025.28 o 
   2   5   1     1039.93      937.61     65.16 o 
   3   5   1     7665.74     6845.57    172.28 o 
   4   5   1     6431.87     7123.57    110.63 o 
   5   5   1      993.65      764.07    151.27 o 
   6   5   1       69.72       69.93     56.17 o 
   7   5   1    10857.90    11519.27    401.64 o 
   8   5   1      209.78      265.53     55.32 o 
   9   5   1    17854.99    18705.03    596.88 o 
  10   5   1     2629.14     2948.32    259.63 o 
  11   5   1     2192.24     1996.82    264.96 o 
  12   5   1       18.51       39.40     54.42 o 
  13   5   1     1275.31     1342.13    188.17 o 
 -12   6   1       45.44      107.38     61.37 o 
 -11   6   1     5344.37     4981.77    255.06 o 
 -10   6   1       13.85       41.12     43.77 o 
  -9   6   1    15839.83    16322.68    524.37 o 
  -8   6   1      466.11      440.02    116.04 o 
  -7   6   1     1754.12     1711.74    183.36 o 
  -6   6   1        8.92      102.74     65.97 o 
  -5   6   1     4738.34     4941.19    165.25 o 
  -4   6   1     3569.40     3450.32    100.90 o 
  -3   6   1    18935.98    20148.43    452.12 o 
  -2   6   1      108.52       46.03     33.18 o 
  -1   6   1    16120.81    16112.62    366.69 o 
   0   6   1     2782.24     2974.37     81.17 o 
   1   6   1     2403.27     2395.48    105.06 o 
   2   6   1       73.59       54.34     43.81 o 
   3   6   1    17174.63    16978.26    532.00 o 
   4   6   1        6.40       33.41     22.13 o 
   5   6   1    28742.57    31292.24   1168.08 o 
   6   6   1      172.28      187.48     54.56 o 
   7   6   1     1639.31     1678.40     76.30 o 
   8   6   1      141.42      137.01     46.81 o 
   9   6   1      294.61      420.03     72.52 o 
  10   6   1      580.46      585.01    129.48 o 
  11   6   1     3475.40     3275.44    236.76 o 
  12   6   1      202.37      193.68     54.94 o 
 -12   7   1     3348.85     3195.73    195.90 o 
 -11   7   1     2253.20     2185.73    124.21 o 
 -10   7   1      807.03      832.10    177.46 o 
  -9   7   1      538.44      409.88     95.52 o 
  -8   7   1     3200.83     3321.98    150.67 o 
  -7   7   1     2538.15     2480.37    129.43 o 
  -6   7   1    11090.15    11475.52    803.85 o 
  -5   7   1     4862.48     4922.36    142.72 o 
  -4   7   1     1935.41     1827.71     60.80 o 
  -3   7   1      612.52      528.25     84.32 o 
  -2   7   1        0.34       56.42     31.66 o 
  -1   7   1     4660.32     4460.47    151.61 o 
   0   7   1     2922.18     2902.44    121.30 o 
   1   7   1    23629.68    24717.22   1123.81 o 
   2   7   1    11239.55    11320.56    340.42 o 
   3   7   1    12694.57    12296.11    580.40 o 
   4   7   1     4681.74     4971.34    146.44 o 
   5   7   1      216.44      191.74     35.04 o 
   6   7   1      556.06      345.75    172.93 o 
   7   7   1     8940.97     9502.34    451.13 o 
   8   7   1     5063.61     6138.76    311.43 o 
   9   7   1     4740.09     4834.90    270.19 o 
  10   7   1     1460.32     1468.65    161.36 o 
  11   7   1     1805.98     1951.73    194.96 o 
  12   7   1        9.85      -58.92    107.92 o 
 -11   8   1       70.15       32.38     56.76 o 
 -10   8   1     4935.87     4902.27    322.79 o 
  -9   8   1      785.75      740.75    176.41 o 
  -8   8   1     4617.30     4125.89    258.09 o 
  -7   8   1     1914.62     1809.35    146.65 o 
  -6   8   1       27.01       19.35     33.57 o 
  -5   8   1      128.90      129.16     47.45 o 
  -4   8   1     9993.43    10251.57    476.90 o 
  -3   8   1      274.31      340.48     62.69 o 
  -2   8   1    19478.67    21192.73    706.01 o 
  -1   8   1     2560.53     2404.34    116.67 o 
   0   8   1     3334.42     3250.78    132.08 o 
   1   8   1      322.01      367.95     96.28 o 
   2   8   1       93.82       96.29     68.82 o 
   3   8   1      426.00      439.71     77.87 o 
   4   8   1    13732.49    14302.64    447.56 o 
   5   8   1     1021.01      876.46    139.35 o 
   6   8   1     5706.81     6153.13    272.85 o 
   7   8   1       34.03       57.92     41.43 o 
   8   8   1      241.04      194.58     64.42 o 
   9   8   1      425.17      374.58     74.21 o 
  10   8   1     1910.87     1823.80    121.14 o 
  11   8   1      651.37      517.66    169.66 o 
 -10   9   1      628.77      632.34    132.44 o 
  -9   9   1      119.74       40.55     65.70 o 
  -8   9   1     2792.75     2491.92    132.34 o 
  -7   9   1      128.74      134.55     49.40 o 
  -6   9   1     9640.90    10119.52    497.96 o 
  -5   9   1      284.26      239.34     63.05 o 
  -4   9   1     2478.36     2681.22    137.69 o 
  -3   9   1     1799.03     1998.86     93.32 o 
  -2   9   1      747.74      721.32    167.08 o 
  -1   9   1      357.27      465.56     97.50 o 
   0   9   1     9707.57    10602.84    362.16 o 
   1   9   1     2771.10     2605.18    164.13 o 
   2   9   1    19700.77    20100.95    725.71 o 
   3   9   1      576.48      635.08     88.73 o 
   4   9   1     2612.71     2792.15    286.68 o 
   5   9   1      217.37      184.16     68.73 o 
   6   9   1     3119.78     3125.60    160.31 o 
   7   9   1      972.03     1004.44    237.89 o 
   8   9   1     3489.84     3652.47    157.30 o 
   9   9   1      643.21      553.01    125.35 o 
  10   9   1     3895.61     4225.56    336.07 o 
  -9  10   1     2995.30     3133.71    383.90 o 
  -8  10   1     1248.98     1032.24    248.51 o 
  -7  10   1     1048.63     1146.91    201.56 o 
  -6  10   1      439.14      437.49    113.66 o 
  -5  10   1       76.14      132.27     71.33 o 
  -4  10   1     1043.96     1183.68    108.24 o 
  -3  10   1     8438.77     8298.45    356.38 o 
  -2  10   1     4234.85     4293.01    247.84 o 
  -1  10   1     7180.81     8013.25    365.61 o 
   0  10   1     5846.74     6200.60    314.29 o 
   1  10   1     1603.11     1727.63    278.84 o 
   2  10   1       94.04      114.05     51.71 o 
   3  10   1     2130.20     2181.81    126.66 o 
   4  10   1      981.86     1299.74    111.01 o 
   5  10   1     4384.59     4419.18    242.60 o 
   6  10   1     1613.33     1420.73    331.68 o 
   7  10   1     1245.62     1104.87    249.48 o 
   8  10   1        9.40      149.01    117.26 o 
   9  10   1      150.09      169.10     78.19 o 
  -8  11   1        2.91       87.45    104.14 o 
  -7  11   1     2761.61     2908.66    210.15 o 
  -6  11   1      232.46      139.45     69.94 o 
  -5  11   1     5086.92     5084.73    253.40 o 
  -4  11   1        1.77       78.83     64.20 o 
  -3  11   1      847.53      786.57    137.96 o 
  -2  11   1      294.26      313.90     66.65 o 
  -1  11   1     2802.05     2879.09    321.25 o 
   0  11   1        8.67       66.92     59.54 o 
   1  11   1     8259.65     9087.82    531.13 o 
   2  11   1     1259.37     1138.27    221.37 o 
   3  11   1     3193.49     3523.28    273.77 o 
   4  11   1      443.42      480.19    100.55 o 
   5  11   1       19.21       17.06     62.02 o 
   6  11   1       99.09      177.11    139.85 o 
   7  11   1     3324.18     3164.71    686.25 o 
  -6  12   1        0.62       98.20     66.37 o 
  -5  12   1      133.68      159.84     51.24 o 
  -4  12   1      220.67      143.33     99.34 o 
  -3  12   1     6302.32     6440.29    349.43 o 
  -2  12   1      327.51      354.34     86.41 o 
  -1  12   1     4702.14     4382.99    581.07 o 
   0  12   1      184.03      225.88    117.12 o 
   1  12   1      368.12      280.84    102.23 o 
   2  12   1        7.72       71.22     53.20 o 
   3  12   1     1276.46     1228.93    259.32 o 
   4  12   1      996.74      730.71    211.33 o 
   5  12   1     3281.51     3546.21    177.09 o 
  -2  13   1      111.90      112.13     66.68 o 
  -1  13   1      307.65      163.21     70.55 o 
   0  13   1     2548.02     3207.49    307.96 o 
   1  13   1      562.06      485.17    198.35 o 
   2  13   1     2457.52     2726.03    226.95 o 
 -14   0   2      179.92      172.84     86.23 o 
 -12   0   2     5891.65     5837.82    409.14 o 
 -10   0   2     1286.96     1230.62    227.98 o 
  -8   0   2     7847.60     8757.56    199.08 o 
  -6   0   2    29409.40    29481.27    578.12 o 
  -4   0   2    12453.21    12323.70    299.33 o 
  -2   0   2      183.52      173.50     34.59 o 
   2   0   2    69197.89    63976.70    922.36 o 
   4   0   2    26632.05    24065.80    651.36 o 
   6   0   2      145.34      157.24     35.72 o 
   8   0   2    15381.24    16446.83    478.15 o 
  10   0   2    16167.30    17121.75    705.55 o 
  12   0   2     4464.07     4097.00    372.84 o 
  14   0   2      212.50      167.32     69.01 o 
 -14   1   2     2439.78     2540.97    200.14 o 
 -13   1   2      888.65      925.80    144.30 o 
 -12   1   2      453.02      396.87     72.03 o 
 -11   1   2      171.17      176.84     45.72 o 
 -10   1   2     1681.07     1535.04     57.05 o 
  -9   1   2     3585.49     3540.15    110.71 o 
  -8   1   2    13664.66    13919.11    311.49 o 
  -7   1   2    17260.34    18691.54    328.13 o 
  -6   1   2    18163.53    19235.86    329.14 o 
  -5   1   2     1534.57     1591.35     37.52 o 
  -4   1   2       16.06       21.43     12.66 o 
  -3   1   2    28351.66    26986.97    324.76 o 
  -2   1   2    56508.27    52187.24    443.21 o 
  -1   1   2    31932.09    29679.46    294.30 o 
   0   1   2    81313.87    74045.40   2270.42 o 
   1   1   2    25026.73    23136.29    451.38 o 
   2   1   2    50887.21    45696.55    312.41 o 
   3   1   2     3157.43     2986.80     43.15 o 
   4   1   2     5811.85     5793.11     75.46 o 
   5   1   2    26271.02    26672.70    286.97 o 
   6   1   2    18671.54    18825.84    191.39 o 
   7   1   2     2362.35     2201.62     71.81 o 
   8   1   2    11850.33    12401.38    283.04 o 
   9   1   2     1249.97     1258.82     56.42 o 
  10   1   2        2.27       16.35     36.69 o 
  11   1   2      891.30      943.56    138.28 o 
  12   1   2     3605.72     3289.97    187.70 o 
  13   1   2      984.75     1061.95    150.01 o 
  14   1   2     7819.14     7627.21    453.96 o 
 -14   2   2      472.20      459.05    116.95 o 
 -13   2   2     2412.28     2245.04    107.11 o 
 -12   2   2     2314.40     2480.22    137.60 o 
 -11   2   2    10095.29    10004.67    379.06 o 
 -10   2   2      594.81      616.72     95.23 o 
  -9   2   2     5750.04     5689.53    174.77 o 
  -8   2   2      593.63      643.65     51.43 o 
  -7   2   2       15.50       10.15     24.22 o 
  -6   2   2    10185.76    10693.60    207.84 o 
  -5   2   2    27398.70    25368.03    303.14 o 
  -4   2   2    29618.33    28572.23    437.31 o 
  -3   2   2    16067.08    14623.52    279.59 o 
  -2   2   2    21818.53    21389.69    369.32 o 
  -1   2   2      433.17      442.99     15.33 o 
   0   2   2     7318.75     7106.94    132.24 o 
   1   2   2    46729.69    41022.32    692.07 o 
   2   2   2      535.36      629.88     24.04 o 
   3   2   2    13754.64    12660.45    226.18 o 
   4   2   2    12498.57    12548.46    198.90 o 
   5   2   2     4715.39     4505.47    100.15 o 
   6   2   2       85.19       68.21     26.49 o 
   7   2   2     1327.67     1310.74     59.82 o 
   8   2   2     2475.76     2684.87     95.22 o 
   9   2   2    11235.00    12403.63    411.06 o 
  10   2   2      987.30     1023.57    186.15 o 
  11   2   2     9558.71     9359.27    363.18 o 
  12   2   2      353.23      255.84     73.12 o 
  13   2   2      472.12      458.36     76.83 o 
  14   2   2       11.69      -33.03     75.73 o 
 -14   3   2      114.36       78.09     35.25 o 
 -13   3   2     1878.36     1608.26    265.75 o 
 -12   3   2       89.20      105.86     52.00 o 
 -11   3   2        2.21       17.01     46.64 o 
 -10   3   2      141.22      102.84     33.45 o 
  -9   3   2     9396.73    10035.50    211.07 o 
  -8   3   2      988.48      977.41    141.08 o 
  -7   3   2    24582.74    26709.54    582.09 o 
  -6   3   2      677.11      699.42    156.52 o 
  -5   3   2     2418.80     2224.34     51.79 o 
  -4   3   2     2833.18     2936.55     93.94 o 
  -3   3   2    35326.95    33420.37    378.90 o 
  -2   3   2     1687.84     1814.25     33.51 o 
  -1   3   2    32266.67    28743.39    488.83 o 
   0   3   2     4421.59     4641.69     96.52 o 
   1   3   2     9953.65     9286.26    376.84 o 
   2   3   2        0.70        8.13     14.23 o 
   3   3   2     5592.80     5879.74    104.38 o 
   4   3   2     1012.77      964.69     53.95 o 
   5   3   2     9007.95     8912.73    266.56 o 
   6   3   2      147.51      136.93     36.18 o 
   7   3   2    21810.21    23157.69    620.76 o 
   8   3   2     1730.03     1840.63     98.53 o 
   9   3   2     2020.78     1947.38    148.02 o 
  10   3   2      310.81      301.71     78.89 o 
  11   3   2     5204.06     4816.77    237.61 o 
  12   3   2       19.99       22.38     36.31 o 
  13   3   2     3583.75     3195.10    126.36 o 
 -13   4   2     2602.32     2585.25    192.96 o 
 -12   4   2     3358.12     3283.63    125.30 o 
 -11   4   2    11958.96    12522.62    461.35 o 
 -10   4   2     2101.82     2300.17    142.88 o 
  -9   4   2     7094.81     7226.13    278.22 o 
  -8   4   2      853.18      841.93    154.27 o 
  -7   4   2     1332.60     1313.54     61.22 o 
  -6   4   2     3717.25     3513.50    146.60 o 
  -5   4   2    23334.39    23053.70    474.54 o 
  -4   4   2     9001.77     7540.30    325.00 o 
  -3   4   2    29731.74    28009.98    557.31 o 
  -2   4   2    24687.54    23799.17    496.77 o 
  -1   4   2    27774.02    28018.04    474.88 o 
   0   4   2     8890.98     8995.45    182.37 o 
   1   4   2     4014.34     4363.35    104.63 o 
   2   4   2    23971.31    22995.63    511.61 o 
   3   4   2    16268.39    16074.16    355.32 o 
   4   4   2     5005.63     4390.03    104.25 o 
   5   4   2     8900.56     8967.29    330.49 o 
   6   4   2      506.36      566.63     92.23 o 
   7   4   2     1706.91     1817.26     91.24 o 
   8   4   2     1394.84     1161.69     92.51 o 
   9   4   2     9801.12    10499.49    350.01 o 
  10   4   2     2791.01     2726.55    121.95 o 
  11   4   2     2329.88     2221.03    109.63 o 
  12   4   2     1859.78     1681.79    256.92 o 
  13   4   2        4.49       84.59     49.26 o 
 -13   5   2      246.88      149.88     54.41 o 
 -12   5   2      824.63      766.28    132.65 o 
 -11   5   2       88.95      119.01     70.08 o 
 -10   5   2     4006.77     3696.65    161.54 o 
  -9   5   2      542.46      495.26     84.77 o 
  -8   5   2     8143.00     8085.77    302.81 o 
  -7   5   2      190.85      230.36     51.09 o 
  -6   5   2    14193.64    14521.72    433.88 o 
  -5   5   2        5.13       23.66     14.03 o 
  -4   5   2       35.90       68.61     20.94 o 
  -3   5   2      178.00      170.59     29.82 o 
  -2   5   2    13869.21    13469.79    255.99 o 
  -1   5   2      910.37      919.51     32.11 o 
   0   5   2    26990.20    25637.54    343.93 o 
   1   5   2      233.10      281.68     58.60 o 
   2   5   2     4853.15     4495.24    197.62 o 
   3   5   2     2905.36     2991.24     72.24 o 
   4   5   2     5244.73     5644.70    163.98 o 
   5   5   2     1552.29     1523.44     73.78 o 
   6   5   2    20257.96    21046.78    757.66 o 
   7   5   2     2774.73     2863.23    142.30 o 
   8   5   2     9369.85     9986.75    470.42 o 
   9   5   2     1770.66     1784.79    260.55 o 
  10   5   2      130.37      171.67     66.58 o 
  11   5   2       18.82       98.51     95.32 o 
  12   5   2     1960.27     1728.46    109.57 o 
  13   5   2      322.28      203.80     67.19 o 
 -13   6   2      201.34      183.92     73.12 o 
 -12   6   2     7005.29     6376.49    353.96 o 
 -11   6   2      473.42      418.24     83.66 o 
 -10   6   2     7271.91     7331.51    304.57 o 
  -9   6   2      461.29      411.51     88.07 o 
  -8   6   2        2.58      -31.61     52.32 o 
  -7   6   2      239.27      286.36    108.86 o 
  -6   6   2    12852.33    13449.33    522.06 o 
  -5   6   2     5693.74     5678.95    216.79 o 
  -4   6   2    15484.63    15634.64    412.56 o 
  -3   6   2      834.36      808.35     44.76 o 
  -2   6   2     3295.86     3185.48     82.72 o 
  -1   6   2      496.85      553.71     52.47 o 
   0   6   2      984.41     1041.84     66.64 o 
   1   6   2        7.08       17.37     40.32 o 
   2   6   2    22829.40    22152.46    942.20 o 
   3   6   2      158.49      150.43     39.58 o 
   4   6   2    23418.96    22032.71    522.06 o 
   5   6   2     3245.16     3264.59    166.19 o 
   6   6   2       59.25       33.62     44.82 o 
   7   6   2       94.64       43.94     66.65 o 
   8   6   2     1941.74     1950.63    104.90 o 
   9   6   2     2140.53     1872.66    103.35 o 
  10   6   2     8614.61     8603.60    414.42 o 
  11   6   2        8.82       60.78     78.30 o 
  12   6   2     2186.65     1752.11    313.59 o 
 -12   7   2      552.68      600.57    105.88 o 
 -11   7   2       36.79       -6.92     64.25 o 
 -10   7   2      425.96      409.11     85.17 o 
  -9   7   2     2070.01     2276.59    186.51 o 
  -8   7   2     5292.55     4868.14    479.73 o 
  -7   7   2     3633.41     3890.12    195.72 o 
  -6   7   2     6319.47     6507.37    273.74 o 
  -5   7   2     1456.95     1432.41     46.94 o 
  -4   7   2       14.32       22.61     29.72 o 
  -3   7   2     2637.36     2491.50     96.70 o 
  -2   7   2     8919.89     9700.35    309.11 o 
  -1   7   2     7258.69     7689.57    240.02 o 
   0   7   2     5715.53     5780.56    228.08 o 
   1   7   2     9405.90     9912.25    343.72 o 
   2   7   2     2417.28     2678.13    133.24 o 
   3   7   2        3.27       54.19     33.69 o 
   4   7   2     1788.98     1811.04     50.11 o 
   5   7   2     6519.24     6773.56    244.56 o 
   6   7   2    19217.70    19797.29    544.20 o 
   7   7   2     5343.85     5532.12    276.14 o 
   8   7   2     6243.11     6542.50    299.16 o 
   9   7   2     1040.21      990.84    156.56 o 
  10   7   2      263.64      338.96     71.01 o 
  11   7   2      743.74      576.54    129.34 o 
  12   7   2      902.40      797.65    223.02 o 
 -11   8   2     5076.27     5088.32    310.19 o 
 -10   8   2      203.49      142.70     51.94 o 
  -9   8   2     2847.35     2918.58    156.20 o 
  -8   8   2      539.89      473.38     95.25 o 
  -7   8   2      877.87      987.22    180.00 o 
  -6   8   2      589.99      509.83     96.31 o 
  -5   8   2    21665.82    23618.16    835.39 o 
  -4   8   2      440.90      264.82     68.44 o 
  -3   8   2     4780.36     4838.50    228.66 o 
  -2   8   2       61.11       71.45     54.87 o 
  -1   8   2       33.57       64.34     48.50 o 
   0   8   2     1694.91     1769.10    165.22 o 
   1   8   2    10266.53    11122.70    480.74 o 
   2   8   2      260.65      199.96     55.94 o 
   3   8   2    10478.62    10966.66    339.55 o 
   4   8   2     1377.34     1427.97     66.74 o 
   5   8   2     9543.01     9679.17    203.68 o 
   6   8   2        0.77       57.46     62.80 o 
   7   8   2     2609.21     2589.26    128.34 o 
   8   8   2      168.36      185.99     54.37 o 
   9   8   2     4379.63     4594.09    170.02 o 
  10   8   2      581.82      341.34    119.69 o 
  11   8   2     3251.26     3056.38    177.68 o 
 -10   9   2       69.88      103.44     46.26 o 
  -9   9   2     4398.20     4779.87    278.83 o 
  -8   9   2     1811.55     1530.82    302.27 o 
  -7   9   2     5335.20     5601.24    347.95 o 
  -6   9   2      195.91      166.57     56.96 o 
  -5   9   2     1808.94     1748.36     99.04 o 
  -4   9   2      423.34      539.98     97.08 o 
  -3   9   2     2773.36     2838.90    136.56 o 
  -2   9   2      182.84      223.26     69.49 o 
  -1   9   2    11518.32    12353.73    535.10 o 
   0   9   2      446.24      572.32    116.64 o 
   1   9   2     6063.86     6179.72    311.23 o 
   2   9   2      425.90      397.54    112.23 o 
   3   9   2      119.78      180.00     53.32 o 
   4   9   2      478.79      520.04     97.94 o 
   5   9   2     8659.56     9376.01    405.13 o 
   6   9   2       35.35       36.35     56.01 o 
   7   9   2     6424.38     6364.03    403.17 o 
   8   9   2      189.31      150.25     56.96 o 
   9   9   2      969.98      824.11    167.37 o 
  10   9   2       86.01      144.40     90.27 o 
  -9  10   2       26.05       25.52     70.81 o 
  -8  10   2       13.53       39.29     73.53 o 
  -7  10   2      214.38      252.51     82.22 o 
  -6  10   2      842.37      765.70    139.74 o 
  -5  10   2     5892.38     6393.75    347.90 o 
  -4  10   2     5313.64     5345.87    284.69 o 
  -3  10   2     2476.18     2780.67    149.38 o 
  -2  10   2     2988.26     2832.70    228.90 o 
  -1  10   2      614.70      501.10    152.14 o 
   0  10   2      312.33      324.89    140.80 o 
   1  10   2      131.04       97.74     92.21 o 
   2  10   2     6610.16     6872.70    313.15 o 
   3  10   2     1091.28     1449.15    108.04 o 
   4  10   2     7889.93     8258.54    522.47 o 
   5  10   2     2703.46     2886.42    179.69 o 
   6  10   2      463.14      385.33    105.47 o 
   7  10   2        6.39       69.05     56.85 o 
   8  10   2     1108.03      996.04    208.82 o 
   9  10   2     1011.86      806.56    160.22 o 
  -8  11   2     4782.51     4952.84    340.49 o 
  -7  11   2      338.72      344.78    113.57 o 
  -6  11   2     4229.04     4122.58    170.80 o 
  -5  11   2      220.40      264.53     66.71 o 
  -4  11   2       94.26      111.88     54.03 o 
  -3  11   2      195.17      233.87     73.86 o 
  -2  11   2     3324.42     3458.31    239.97 o 
  -1  11   2      478.17      594.29    162.10 o 
   0  11   2     8163.96     7988.93    491.11 o 
   1  11   2      349.40      479.38    115.43 o 
   2  11   2      734.94      807.56    136.59 o 
   3  11   2       95.80      138.36     57.52 o 
   4  11   2     1207.68     1012.16    186.80 o 
   5  11   2      161.62      125.57     91.44 o 
   6  11   2     3446.97     3669.11    276.03 o 
   7  11   2       80.70       94.29    127.27 o 
  -6  12   2     1672.31     1257.14    316.04 o 
  -5  12   2      280.48      231.41     77.54 o 
  -4  12   2     5405.50     5641.32    650.20 o 
  -3  12   2      549.37      366.57    120.93 o 
  -2  12   2     2266.20     2822.80    416.68 o 
  -1  12   2       62.99       57.52    101.57 o 
   0  12   2     1211.64     1203.49    240.57 o 
   1  12   2      750.71      570.23    124.00 o 
   2  12   2     3512.78     3636.01    191.96 o 
   3  12   2      651.94      495.97    101.47 o 
   4  12   2     3250.35     3001.45    169.01 o 
   5  12   2      220.48      185.51    234.00 o 
  -2  13   2      239.61      246.96    105.39 o 
  -1  13   2     3602.49     3653.17    279.30 o 
   0  13   2      747.53      509.13    410.43 o 
   1  13   2     1252.51     1410.82    198.36 o 
   2  13   2      184.33      213.94    104.94 o 
 -13   0   3     4509.69     4988.23    563.90 o 
 -11   0   3     2570.00     2676.33    166.39 o 
  -9   0   3     2576.73     2401.08    148.83 o 
  -7   0   3    34954.95    40591.03   3534.93 o 
  -5   0   3    58940.70    54231.38   1070.11 o 
  -3   0   3     8678.22     9087.65    153.39 o 
  -1   0   3    32970.43    30029.79    683.67 o 
   1   0   3    44361.53    40514.58    426.29 o 
   3   0   3    22996.81    21165.63    507.34 o 
   5   0   3     1569.64     1566.23     57.57 o 
   7   0   3    12626.88    12794.43    506.53 o 
   9   0   3    22600.07    24483.40    786.88 o 
  11   0   3      137.35       94.18     60.39 o 
  13   0   3      581.10      687.33    225.30 o 
 -14   1   3      300.51      370.29     63.85 o 
 -13   1   3       25.73       43.81     38.48 o 
 -12   1   3      388.02      402.30     78.92 o 
 -11   1   3     7991.76     7691.41    240.56 o 
 -10   1   3     2609.47     2614.04     83.08 o 
  -9   1   3     1905.37     1903.87     57.01 o 
  -8   1   3     6973.05     6851.03    193.13 o 
  -7   1   3     2444.64     2529.67     71.85 o 
  -6   1   3      709.54      733.05     27.39 o 
  -5   1   3      367.51      394.63     25.79 o 
  -4   1   3     7635.81     7712.18     98.63 o 
  -3   1   3    18210.99    16764.60    188.68 o 
  -2   1   3     3649.13     3773.76     54.59 o 
  -1   1   3     9040.44     8443.27     99.07 o 
   0   1   3    14294.81    12964.18    155.80 o 
   1   1   3    16786.50    16071.38    219.43 o 
   2   1   3    40995.84    36990.02    411.92 o 
   3   1   3     9654.82     9590.70    126.97 o 
   4   1   3    26026.28    24779.77    337.05 o 
   5   1   3    20708.86    19279.92    372.99 o 
   6   1   3     9186.57     9714.64    173.27 o 
   7   1   3     3957.97     4056.64     96.54 o 
   8   1   3      315.34      371.48     39.18 o 
   9   1   3     2486.56     2692.07    115.88 o 
  10   1   3     5679.73     5673.15    206.79 o 
  11   1   3    13675.14    13686.56    514.65 o 
  12   1   3     2545.99     2559.53    144.81 o 
  13   1   3     4498.09     4385.94    297.81 o 
  14   1   3      200.08       84.47     84.74 o 
 -14   2   3     5513.38     5746.89    333.06 o 
 -13   2   3     2337.14     2091.18    168.87 o 
 -12   2   3     5673.25     5914.50    296.45 o 
 -11   2   3      623.61      486.65     77.69 o 
 -10   2   3       74.95       83.46     30.22 o 
  -9   2   3     3072.84     3061.72     97.57 o 
  -8   2   3    10556.67    10472.92    239.66 o 
  -7   2   3     7832.08     8017.64    184.17 o 
  -6   2   3    33799.57    31064.99    880.51 o 
  -5   2   3     7581.45     7353.96    120.69 o 
  -4   2   3     3040.36     2760.77     59.33 o 
  -3   2   3     2163.62     2203.34     46.56 o 
  -2   2   3    20321.39    19089.03    256.72 o 
  -1   2   3     2972.88     3108.06     43.57 o 
   0   2   3     3111.62     3349.00     59.69 o 
   1   2   3    31801.96    29775.78    727.44 o 
   2   2   3     1676.93     1590.10     27.82 o 
   3   2   3     5438.75     5771.40     81.32 o 
   4   2   3      828.95      832.83     26.51 o 
   5   2   3       15.88       21.51     13.61 o 
   6   2   3     1196.60     1223.21     31.08 o 
   7   2   3     4119.20     4446.53    111.32 o 
   8   2   3    17040.42    17748.79    452.52 o 
   9   2   3     1516.30     1669.87     83.57 o 
  10   2   3     6566.73     5991.18    206.50 o 
  11   2   3        7.91       40.00     49.00 o 
  12   2   3      403.96      441.77     88.78 o 
  13   2   3      411.36      290.44     68.29 o 
 -14   3   3      275.53      174.68     69.84 o 
 -13   3   3      603.98      464.39     93.03 o 
 -12   3   3     4104.79     3564.94    219.15 o 
 -11   3   3        3.94       57.93     50.13 o 
 -10   3   3     8657.45     8900.33    338.39 o 
  -9   3   3     1167.67     1268.90    117.26 o 
  -8   3   3    15082.68    16330.59    439.35 o 
  -7   3   3     1504.93     1622.76     90.27 o 
  -6   3   3     2720.09     2834.69     57.29 o 
  -5   3   3      567.76      619.87     22.29 o 
  -4   3   3    41512.79    38964.28    720.47 o 
  -3   3   3     4442.08     4656.63     72.99 o 
  -2   3   3    64913.06    59472.92    732.38 o 
  -1   3   3     8424.20     8565.58    112.40 o 
   0   3   3     9406.69     9950.60    168.56 o 
   1   3   3     1744.26     1697.75     42.24 o 
   2   3   3     7284.71     7026.61    167.89 o 
   3   3   3       79.96       86.86     20.53 o 
   4   3   3    33156.27    30950.89    991.86 o 
   5   3   3      272.61      264.46     36.14 o 
   6   3   3    29025.88    29672.54    658.08 o 
   7   3   3      810.71      809.71     34.91 o 
   8   3   3      829.68      529.89    164.12 o 
   9   3   3     1020.74      172.28    280.80 o 
  10   3   3     6072.65     2047.61   1763.06 o 
  11   3   3      575.00      533.60     96.21 o 
  12   3   3     4533.99     4385.54    151.15 o 
  13   3   3      426.23      368.38     82.60 o 
 -13   4   3     2009.39     2076.58    179.03 o 
 -12   4   3     3851.04     3565.39    297.04 o 
 -11   4   3       39.78       83.72     39.18 o 
 -10   4   3      460.22      483.65     79.46 o 
  -9   4   3     2309.00     2370.97    123.84 o 
  -8   4   3      816.62      837.26    134.98 o 
  -7   4   3     5711.39     5912.47    206.93 o 
  -6   4   3     9939.97     9840.72    290.19 o 
  -5   4   3     5671.40     4863.88    566.26 o 
  -4   4   3    17255.98    16980.02    346.29 o 
  -3   4   3       31.24        5.51     15.89 o 
  -2   4   3      876.40      934.65     34.39 o 
  -1   4   3     4678.69     5110.67     80.81 o 
   0   4   3    19184.35    18660.69    231.91 o 
   1   4   3    40273.22    37992.78    502.14 o 
   2   4   3    25572.95    25563.66    419.65 o 
   3   4   3     4573.09     4362.93    121.54 o 
   4   4   3     2822.69     2738.76     85.54 o 
   5   4   3     1143.79     1127.53     48.00 o 
   6   4   3     1033.79      818.80     89.94 o 
   7   4   3     2301.31     2052.30    163.90 o 
   8   4   3     6259.28     6043.54    262.47 o 
   9   4   3     5102.14     5189.02    251.96 o 
  10   4   3     5265.10     4834.98    266.27 o 
  11   4   3        2.10       -0.23     66.42 o 
  12   4   3      423.20      354.37     76.90 o 
  13   4   3      759.06      571.03    118.90 o 
 -13   5   3      122.90       97.15     56.85 o 
 -12   5   3      845.58      900.45    153.20 o 
 -11   5   3     8822.75     8810.37    360.73 o 
 -10   5   3     6272.29     5708.71    242.76 o 
  -9   5   3     7368.10     7199.63    283.61 o 
  -8   5   3      107.76      123.70     42.60 o 
  -7   5   3     4600.97     4740.70    160.00 o 
  -6   5   3       75.63       91.66     48.35 o 
  -5   5   3     6749.89     6784.91    183.75 o 
  -4   5   3     4348.68     4417.81    137.32 o 
  -3   5   3    28206.44    27466.12    659.49 o 
  -2   5   3      681.96      618.79     39.35 o 
  -1   5   3    34616.78    33332.36    448.13 o 
   0   5   3      731.36      710.28     52.66 o 
   1   5   3      729.52      665.69     51.77 o 
   2   5   3      826.07      788.89     58.25 o 
   3   5   3    28358.90    29741.82    797.85 o 
   4   5   3    13922.14    14057.97    355.86 o 
   5   5   3    34960.93    34480.19   1372.72 o 
   6   5   3     1010.46     1172.90     49.66 o 
   7   5   3      620.42      612.08    144.49 o 
   8   5   3      966.63      871.01    132.37 o 
   9   5   3     1291.73     1309.08    227.48 o 
  10   5   3      173.21      254.29     92.70 o 
  11   5   3     3136.59     2899.49    121.16 o 
  12   5   3      242.62      265.14     83.68 o 
  13   5   3     1765.59     1431.76    290.90 o 
 -13   6   3     4400.64     4055.79    190.20 o 
 -12   6   3      129.43      137.33     47.75 o 
 -11   6   3     2258.98     2284.57    100.84 o 
 -10   6   3      610.83      678.98    114.21 o 
  -9   6   3     4013.04     3944.13    151.53 o 
  -8   6   3       13.83       26.99     46.97 o 
  -7   6   3    11189.48    11737.04    371.68 o 
  -6   6   3      787.13      623.41    118.37 o 
  -5   6   3     8249.92     7957.63    330.56 o 
  -4   6   3     1717.32     1952.48     92.73 o 
  -3   6   3     2834.95     2985.27    153.36 o 
  -2   6   3     1813.49     1861.73     91.21 o 
  -1   6   3    18472.20    19178.27    292.13 o 
   0   6   3      103.58      140.29     57.75 o 
   1   6   3    24958.10    23272.35    750.84 o 
   2   6   3      820.83      813.84     70.55 o 
   3   6   3     7648.94     8103.32    217.73 o 
   4   6   3      193.10      202.76     40.26 o 
   5   6   3      927.69      896.88     50.38 o 
   6   6   3     2457.03     2396.67     76.44 o 
   7   6   3     5481.50     5449.36    243.91 o 
   8   6   3     1314.44     1180.54    188.82 o 
   9   6   3    11003.30    10764.50    543.24 o 
  10   6   3       70.50       -5.76     64.57 o 
  11   6   3      288.61      229.70     62.09 o 
  12   6   3      279.57      249.08     93.36 o 
 -12   7   3     1921.18     1527.60    297.17 o 
 -11   7   3     1329.61     1398.07    232.44 o 
 -10   7   3     3844.38     3679.57    167.03 o 
  -9   7   3     4507.40     4837.41    287.50 o 
  -8   7   3      948.11      908.64    155.88 o 
  -7   7   3     5494.69     5690.13    305.05 o 
  -6   7   3     1714.04     1447.18    202.23 o 
  -5   7   3     1305.05     1194.86    127.07 o 
  -4   7   3    12462.44    13203.02    633.24 o 
  -3   7   3     3702.31     3765.52    134.37 o 
  -2   7   3    11460.51    11994.81    362.06 o 
  -1   7   3     5797.77     5899.53    190.83 o 
   0   7   3     1874.94     1959.84     90.03 o 
   1   7   3     3603.41     3763.79    176.78 o 
   2   7   3      221.03      310.02     60.04 o 
   3   7   3     4432.62     4602.59    122.43 o 
   4   7   3     1638.68     1741.27     86.04 o 
   5   7   3    13305.63    13870.19    619.27 o 
   6   7   3     5138.41     5003.10    234.72 o 
   7   7   3     1501.78     1548.02    178.20 o 
   8   7   3      552.93      467.14     92.89 o 
   9   7   3     2148.83     1858.37    169.31 o 
  10   7   3     2612.33     2343.60    107.22 o 
  11   7   3     3425.94     3550.12    197.16 o 
 -11   8   3       35.71       89.65     49.44 o 
 -10   8   3       97.66      123.28     54.27 o 
  -9   8   3      544.58      505.10     91.76 o 
  -8   8   3     5036.82     5033.37    325.63 o 
  -7   8   3       81.04      125.48     49.04 o 
  -6   8   3     6485.22     7137.98    316.47 o 
  -5   8   3      513.48      405.89    109.29 o 
  -4   8   3     4683.96     4350.45    279.06 o 
  -3   8   3      196.88      135.96     46.24 o 
  -2   8   3      544.86      497.78    140.20 o 
  -1   8   3     6038.00     6339.46    302.67 o 
   0   8   3    12732.37    13167.09    550.65 o 
   1   8   3     1478.31     1413.00    351.85 o 
   2   8   3     6934.13     7194.36    270.37 o 
   3   8   3      639.46      641.70    143.73 o 
   4   8   3       43.14       55.43     31.70 o 
   5   8   3       41.98       51.62     55.49 o 
   6   8   3    12948.41    13074.47    536.96 o 
   7   8   3      405.92      352.19     79.71 o 
   8   8   3    12055.10    13102.04    539.94 o 
   9   8   3      183.94      265.31    120.48 o 
  10   8   3      907.86      945.80    155.98 o 
  11   8   3       10.58      -42.01    110.34 o 
 -10   9   3     4733.75     4769.72    259.96 o 
  -9   9   3      754.74      625.22    138.42 o 
  -8   9   3     3980.00     3886.37    261.78 o 
  -7   9   3      115.40      142.10     62.22 o 
  -6   9   3      151.19      127.10     62.09 o 
  -5   9   3      592.23      569.98    120.89 o 
  -4   9   3    10794.39    11592.26    408.01 o 
  -3   9   3      777.01      987.02    226.81 o 
  -2   9   3    24685.87    27671.77   1113.34 o 
  -1   9   3     3139.98     3186.70    176.48 o 
   0   9   3     1005.91     1120.22    114.50 o 
   1   9   3       30.79       88.86     50.55 o 
   2   9   3     1245.40     1140.40    126.29 o 
   3   9   3     1445.20     1399.98    261.67 o 
   4   9   3     6314.73     6932.25    291.20 o 
   5   9   3      344.79      419.44     65.60 o 
   6   9   3     4452.18     4572.19    310.50 o 
   7   9   3       22.46       24.24     55.27 o 
   8   9   3        1.14       37.42     70.35 o 
   9   9   3      319.11      347.21     89.09 o 
  10   9   3     4127.05     3720.35    258.32 o 
  -9  10   3      313.24      276.93    101.25 o 
  -8  10   3     1039.44      974.17    166.26 o 
  -7  10   3     2937.87     2814.72    277.24 o 
  -6  10   3     4345.13     4588.54    238.52 o 
  -5  10   3     4139.97     4277.12    229.04 o 
  -4  10   3      147.75      180.80     53.64 o 
  -3  10   3      141.04      140.82     46.56 o 
  -2  10   3     1370.97     1583.74    144.63 o 
  -1  10   3     2208.52     2174.34    181.58 o 
   0  10   3     5170.89     5518.27    284.57 o 
   1  10   3     5967.24     6441.28    499.08 o 
   2  10   3      598.23      715.43    132.84 o 
   3  10   3     3862.72     3864.12    136.28 o 
   4  10   3       71.21       94.27     54.97 o 
   5  10   3      807.86      765.26    132.69 o 
   6  10   3      979.71      731.83    185.77 o 
   7  10   3     2545.46     2585.84    327.42 o 
   8  10   3     1607.07     1636.84    274.72 o 
   9  10   3     1914.76     1626.74    452.27 o 
  -8  11   3       57.99       -6.45     76.21 o 
  -7  11   3      693.17      549.40    206.57 o 
  -6  11   3      163.24      144.87     74.30 o 
  -5  11   3     1129.34      997.86    215.17 o 
  -4  11   3      164.40      173.51     56.81 o 
  -3  11   3     4922.09     5197.25    238.50 o 
  -2  11   3     2769.35     2555.04    219.56 o 
  -1  11   3     6194.37     6762.60    448.31 o 
   0  11   3      232.85      315.08     94.95 o 
   1  11   3       10.74      103.12     72.00 o 
   2  11   3        0.86       83.67     61.49 o 
   3  11   3     3459.10     3587.88    184.26 o 
   4  11   3       11.00       59.38     37.15 o 
   5  11   3     4751.81     4270.99    483.74 o 
   6  11   3       35.49      -19.20    140.89 o 
   7  11   3      516.08      472.87    124.15 o 
  -6  12   3      768.08      615.94    180.00 o 
  -5  12   3     3773.46     3764.74    237.21 o 
  -4  12   3      328.31      336.63    125.63 o 
  -3  12   3       88.76      176.32     61.85 o 
  -2  12   3     1507.10     1359.68    239.31 o 
  -1  12   3     4025.87     4140.51    225.80 o 
   0  12   3      815.59      843.10    252.01 o 
   1  12   3     3743.83     3885.19    129.63 o 
   2  12   3      569.42      405.34     85.59 o 
   3  12   3     2429.40     3025.51    426.57 o 
   4  12   3        0.23       35.75    141.25 o 
   5  12   3       79.58      103.37    113.53 o 
  -2  13   3     3176.20     3175.29    227.89 o 
  -1  13   3     1837.05     1353.64    298.68 o 
   0  13   3      262.78      362.31    148.57 o 
   1  13   3        0.13       96.04     95.44 o 
 -14   0   4     2103.44     1840.31    495.68 o 
 -12   0   4      415.43      402.15    101.29 o 
 -10   0   4     9980.75     9862.58    357.99 o 
  -8   0   4    25572.89    25760.57    956.37 o 
  -6   0   4    36384.75    36227.50   1189.24 o 
  -4   0   4      508.26      492.91     25.69 o 
  -2   0   4     2356.35     2389.93     53.86 o 
   0   0   4   131891.05   112453.79   1667.76 o 
   2   0   4     1178.32     1187.30     29.99 o 
   4   0   4    19969.70    19178.86    350.65 o 
   6   0   4    22548.08    21576.07    447.76 o 
   8   0   4     2971.80     2971.52    124.82 o 
  10   0   4      383.45      345.92    119.15 o 
  12   0   4    10739.12    10037.54    613.69 o 
  14   0   4     6366.89     6933.82    463.75 o 
 -14   1   4      429.83      373.89     81.80 o 
 -13   1   4      449.20      527.02     83.54 o 
 -12   1   4     6408.35     6450.62    200.31 o 
 -11   1   4     3303.13     3156.13    160.43 o 
 -10   1   4     2813.88     2613.27    132.61 o 
  -9   1   4     2276.53     2116.97     75.14 o 
  -8   1   4      822.33      796.75     62.45 o 
  -7   1   4     3491.67     3504.04     91.72 o 
  -6   1   4    16594.38    18688.22    633.12 o 
  -5   1   4    17055.71    17347.77    355.27 o 
  -4   1   4    26731.26    25262.88    396.84 o 
  -3   1   4     9198.11     9589.04    125.64 o 
  -2   1   4      771.86      799.23     20.91 o 
  -1   1   4    12881.52    12194.33    276.02 o 
   0   1   4    19194.01    17513.94    252.00 o 
   1   1   4      221.50      261.47     43.55 o 
   2   1   4    23178.78    20592.96    304.79 o 
   3   1   4     1259.85     1264.00     29.12 o 
   4   1   4      733.71      662.41     25.72 o 
   5   1   4     1282.15     1384.40     38.73 o 
   6   1   4     4737.02     5307.02     76.33 o 
   7   1   4     1744.70     1912.49     80.88 o 
   8   1   4    11102.92    11216.28    322.90 o 
   9   1   4     7675.86     7992.38    277.53 o 
  10   1   4    15816.45    16600.52    545.57 o 
  11   1   4     1117.36     1314.76    188.17 o 
  12   1   4      552.41      595.80     94.20 o 
  13   1   4        0.00       49.74     67.74 o 
 -14   2   4      332.62      223.66     85.68 o 
 -13   2   4     2735.59     2629.20     99.17 o 
 -12   2   4        1.60       76.37     46.62 o 
 -11   2   4     2617.68     2478.09    101.53 o 
 -10   2   4     3493.38     3477.67    126.35 o 
  -9   2   4    13043.13    13021.80    340.81 o 
  -8   2   4     4023.20     3972.42    112.64 o 
  -7   2   4    35385.22    34605.77   1040.20 o 
  -6   2   4     1225.47     1450.06     37.84 o 
  -5   2   4      266.65      313.27     34.95 o 
  -4   2   4     1254.06     1419.51     36.54 o 
  -3   2   4    49121.75    47008.45    414.37 o 
  -2   2   4       77.13      125.31     20.51 o 
  -1   2   4    24396.32    22552.57    561.24 o 
   0   2   4    74168.40    66378.23   2265.86 o 
   1   2   4     9851.20    10122.59    237.98 o 
   2   2   4       80.20       80.52     15.72 o 
   3   2   4     1344.79     1155.28     35.00 o 
   4   2   4    12005.91    11806.47    188.40 o 
   5   2   4    34823.86    32202.44    621.01 o 
   6   2   4     4657.98     4716.13    107.46 o 
   7   2   4     9165.72     9412.04    182.84 o 
   8   2   4     3992.03     4235.54    132.10 o 
   9   2   4      921.24     1181.82    103.16 o 
  10   2   4      233.80      185.25     59.97 o 
  11   2   4     6414.60     6929.17    286.67 o 
  12   2   4      826.50      820.74    124.07 o 
  13   2   4     4835.64     4716.50    269.72 o 
 -14   3   4      133.90      132.10     45.92 o 
 -13   3   4     5022.28     4876.10    266.18 o 
 -12   3   4      236.23      174.59     76.85 o 
 -11   3   4    13204.68    13521.91    506.43 o 
 -10   3   4       45.31       88.39     47.22 o 
  -9   3   4      502.42      359.37     57.37 o 
  -8   3   4      886.25      810.90     36.28 o 
  -7   3   4     4051.30     4001.41    140.59 o 
  -6   3   4       98.32      107.96     21.41 o 
  -5   3   4    43598.32    40095.54    812.37 o 
  -4   3   4      812.32      841.38     31.37 o 
  -3   3   4    31331.79    28699.79    326.63 o 
  -2   3   4      191.79      190.83     25.01 o 
  -1   3   4      315.35      343.54     25.68 o 
   0   3   4     2218.52     2381.23     49.50 o 
   1   3   4    55596.23    51556.74   1302.87 o 
   2   3   4    12635.39    12358.27    314.63 o 
   3   3   4    34826.44    31393.62    832.59 o 
   4   3   4     3399.01     3396.07     95.75 o 
   5   3   4     1958.01     1915.90     42.56 o 
   6   3   4      501.86      411.50     56.36 o 
   7   3   4     1074.78     1078.20     45.65 o 
   8   3   4      480.07      540.40     47.53 o 
   9   3   4    10259.15    10518.99    390.02 o 
  10   3   4      143.62       61.30     42.08 o 
  11   3   4     4318.38     4152.07    226.05 o 
  12   3   4      454.40      314.07     80.68 o 
  13   3   4        0.67       61.60     57.20 o 
 -13   4   4      214.45      240.51     52.65 o 
 -12   4   4       37.93       69.89     51.43 o 
 -11   4   4     2366.69     2253.21    108.40 o 
 -10   4   4      585.86      505.67     81.01 o 
  -9   4   4     4924.59     4710.22    243.42 o 
  -8   4   4     7058.66     7139.40    246.49 o 
  -7   4   4     4323.75     4433.93    156.14 o 
  -6   4   4      901.87      743.00     89.58 o 
  -5   4   4     2319.23     2293.67     41.31 o 
  -4   4   4     4035.99     4170.06     99.36 o 
  -3   4   4     2874.64     2668.74     61.15 o 
  -2   4   4    19006.10    18853.11    289.00 o 
  -1   4   4    64750.63    59866.07   1066.24 o 
   0   4   4    21042.47    19688.02    400.68 o 
   1   4   4     7377.79     7197.12    154.95 o 
   2   4   4       40.05       56.50     27.75 o 
   3   4   4      219.05      192.46     37.15 o 
   4   4   4      624.69      523.71     39.17 o 
   5   4   4    11954.21    11829.77    253.10 o 
   6   4   4     6480.54     6391.86    188.98 o 
   7   4   4    10408.46    10491.66    347.06 o 
   8   4   4     2267.93     2286.02    162.04 o 
   9   4   4     3980.49     4241.82    210.02 o 
  10   4   4     2423.70     2015.80    168.73 o 
  11   4   4      421.62      445.24     77.42 o 
  12   4   4      978.71      832.87    144.13 o 
  13   4   4     1945.60     1946.30    156.93 o 
 -13   5   4      681.75      602.07    105.37 o 
 -12   5   4     8138.70     8551.10    412.06 o 
 -11   5   4      911.02      942.94    140.72 o 
 -10   5   4     7717.56     7748.69    350.71 o 
  -9   5   4       40.58       65.44     43.43 o 
  -8   5   4        6.26       22.61     47.64 o 
  -7   5   4      289.55      267.05     78.00 o 
  -6   5   4     6930.03     6620.42    280.98 o 
  -5   5   4     5749.35     5904.90    151.13 o 
  -4   5   4    20677.88    20282.76    581.54 o 
  -3   5   4     6142.93     6391.22    272.82 o 
  -2   5   4     3459.88     3105.87     65.64 o 
  -1   5   4     1250.50     1332.84     41.99 o 
   0   5   4    12770.78    13202.50    254.59 o 
   1   5   4       17.60       45.29     51.40 o 
   2   5   4    82257.33    79794.33   2044.26 o 
   3   5   4     2692.73     2765.17    102.75 o 
   4   5   4    22553.18    22522.70    542.32 o 
   5   5   4      323.20      320.77     28.39 o 
   6   5   4     2310.74     2303.57     83.99 o 
   7   5   4     2317.34     2103.89    172.87 o 
   8   5   4     4925.97     4987.42    207.73 o 
   9   5   4      406.46      406.60     76.47 o 
  10   5   4     8450.35     8622.64    590.68 o 
  11   5   4      232.40      226.35     73.15 o 
  12   5   4     1182.70     1102.79    189.82 o 
 -13   6   4        7.91       87.36     58.58 o 
 -12   6   4        5.14       34.65     42.32 o 
 -11   6   4      148.51      127.20     51.87 o 
 -10   6   4     7687.84     7337.01    289.58 o 
  -9   6   4        5.80       56.01     44.53 o 
  -8   6   4     4411.65     4377.82    186.20 o 
  -7   6   4       16.39       81.74     37.70 o 
  -6   6   4     3552.71     3083.88    198.10 o 
  -5   6   4       13.32       35.01     25.07 o 
  -4   6   4      271.81      270.86     58.01 o 
  -3   6   4      953.40      896.29     76.57 o 
  -2   6   4    26247.16    26235.53    804.19 o 
  -1   6   4     2617.81     2625.07     67.93 o 
   0   6   4    31632.17    31344.76    925.65 o 
   1   6   4      241.34      261.48     79.03 o 
   2   6   4     2996.59     3181.22    114.65 o 
   3   6   4     1647.27     1723.65    135.94 o 
   4   6   4     7598.69     7954.23    252.82 o 
   5   6   4      264.39      149.41     51.66 o 
   6   6   4    13109.97    13882.85    569.68 o 
   7   6   4       78.52       62.19     38.10 o 
   8   6   4     3196.46     3170.14    187.10 o 
   9   6   4      317.36      271.38     55.48 o 
  10   6   4        5.27        0.32     40.32 o 
  11   6   4      218.22      204.10     96.47 o 
  12   6   4     3747.81     3213.34    495.17 o 
 -12   7   4     2554.33     2373.13    194.38 o 
 -11   7   4     3957.11     4172.65    194.09 o 
 -10   7   4     1874.32     1744.72    237.99 o 
  -9   7   4      478.04      446.78     82.69 o 
  -8   7   4      176.97      174.15     65.03 o 
  -7   7   4     5196.31     5176.83    192.15 o 
  -6   7   4     6611.28     6782.85    277.16 o 
  -5   7   4     6284.04     6287.21    294.30 o 
  -4   7   4     2155.35     2037.28    147.59 o 
  -3   7   4     4177.42     4361.90    129.96 o 
  -2   7   4     2481.29     2768.25    122.41 o 
  -1   7   4      953.96     1114.29    166.99 o 
   0   7   4     7405.06     7741.58    277.73 o 
   1   7   4     4545.95     4239.25    193.08 o 
   2   7   4     6664.09     6777.38    249.66 o 
   3   7   4     6852.30     6873.95    222.83 o 
   4   7   4     5084.79     4957.52    204.46 o 
   5   7   4      229.48      175.61     39.78 o 
   6   7   4      367.21      332.41     70.53 o 
   7   7   4      919.26      972.78    119.64 o 
   8   7   4     3937.27     4221.15    229.71 o 
   9   7   4     4804.27     5077.63    199.43 o 
  10   7   4     2556.86     2731.93    178.81 o 
  11   7   4      365.25      479.38    136.91 o 
 -11   8   4      823.60      672.72    104.11 o 
 -10   8   4        3.41       21.70     65.93 o 
  -9   8   4     5393.26     5794.21    287.14 o 
  -8   8   4      189.26      196.02     71.24 o 
  -7   8   4     7016.40     7805.02    394.51 o 
  -6   8   4       16.27       28.98     34.66 o 
  -5   8   4       15.08       21.60     33.11 o 
  -4   8   4      169.25      124.55     63.26 o 
  -3   8   4     2789.59     3082.22    155.11 o 
  -2   8   4      163.91      115.26     67.06 o 
  -1   8   4    12539.60    12542.45    597.36 o 
   0   8   4       10.49       63.19     52.09 o 
   1   8   4     2358.80     2292.08    121.05 o 
   2   8   4      137.49      145.38     70.92 o 
   3   8   4     2477.83     2732.97    209.40 o 
   4   8   4      189.00      270.57     57.61 o 
   5   8   4     8314.72     8946.78    777.73 o 
   6   8   4      461.73      493.13     97.98 o 
   7   8   4     8394.61     8396.57    488.70 o 
   8   8   4      915.46     1100.29    194.77 o 
   9   8   4       47.44      108.95     79.15 o 
  10   8   4      107.60      137.65     90.50 o 
  11   8   4     2007.98     1541.05    347.33 o 
 -10   9   4      222.64      267.14     84.37 o 
  -9   9   4      682.35      557.89    101.62 o 
  -8   9   4      247.63      261.82     79.17 o 
  -7   9   4     3353.40     3344.63    150.69 o 
  -6   9   4       58.89       84.17     44.48 o 
  -5   9   4    12556.66    12795.06    532.81 o 
  -4   9   4     3273.81     3167.28    188.64 o 
  -3   9   4     9733.48    10110.40    298.51 o 
  -2   9   4      634.12      643.05    196.89 o 
  -1   9   4      239.97      262.29     92.43 o 
   0   9   4        5.43      109.91     59.17 o 
   1   9   4     8166.38     9223.90    840.97 o 
   2   9   4     3405.12     3489.23    192.16 o 
   3   9   4    12081.63    12554.64    615.23 o 
   4   9   4     1392.35     1650.09    173.38 o 
   5   9   4     1569.68     1517.16     75.07 o 
   6   9   4      239.32      258.05     81.47 o 
   7   9   4      631.94      754.48    148.52 o 
   8   9   4      755.79      631.87    139.25 o 
   9   9   4     6212.48     6156.21    542.27 o 
  10   9   4      233.73      191.32     74.29 o 
  -9  10   4     2689.21     2857.10    259.25 o 
  -8  10   4     3813.97     3752.19    148.76 o 
  -7  10   4     1102.23     1151.52    234.16 o 
  -6  10   4     1633.79     1428.19    338.49 o 
  -5  10   4       45.52       62.93     38.83 o 
  -4  10   4      115.25      135.19     47.63 o 
  -3  10   4      108.46      183.73     57.62 o 
  -2  10   4     3217.00     3508.38    193.39 o 
  -1  10   4     7034.73     7285.34    363.63 o 
   0  10   4     2293.76     2130.51    134.02 o 
   1  10   4      416.41      622.21    119.28 o 
   2  10   4      296.67      270.71     73.92 o 
   3  10   4      792.81      703.48    123.09 o 
   4  10   4     1336.10     1400.06    116.25 o 
   5  10   4     3902.63     4313.98    339.40 o 
   6  10   4     3325.61     2781.64    368.95 o 
   7  10   4     1444.77     1461.70    377.24 o 
   8  10   4      294.76      291.91    113.39 o 
  -8  11   4      641.57      580.76    132.95 o 
  -7  11   4       32.90       78.15     91.54 o 
  -6  11   4     3237.14     2972.51    143.93 o 
  -5  11   4      134.96      116.86     52.13 o 
  -4  11   4     4380.25     4857.79    214.05 o 
  -3  11   4      678.34      679.49    126.37 o 
  -2  11   4     1081.51     1162.78    237.47 o 
  -1  11   4      395.43     1323.50    785.82 o 
   0  11   4     2178.79     2410.04    169.35 o 
   1  11   4      215.31       76.61     66.37 o 
   2  11   4     6995.96     7814.01    363.76 o 
   3  11   4      288.86      249.91     73.85 o 
   4  11   4     4918.75     4582.87    432.90 o 
   5  11   4       25.19      116.90     85.72 o 
   6  11   4      317.72      335.55    141.20 o 
   7  11   4       25.28      204.02    120.10 o 
  -6  12   4     1197.88     1170.82    242.91 o 
  -5  12   4        1.79       73.27     97.30 o 
  -4  12   4      721.12      679.05    178.72 o 
  -3  12   4      938.97      861.63    166.47 o 
  -2  12   4     3666.05     3579.33    363.37 o 
  -1  12   4     1235.48     1045.24    285.53 o 
   0  12   4     2862.16     3053.40    245.88 o 
   1  12   4        3.91       66.93     61.01 o 
   2  12   4      249.62      198.41     74.02 o 
   3  12   4      126.66      162.09     48.53 o 
   4  12   4     1723.51     1206.21    333.70 o 
   5  12   4      682.02      373.59    120.25 o 
  -1  13   4       78.04       54.84     56.89 o 
   0  13   4      962.04      942.88    260.28 o 
   1  13   4     1913.68     1568.14    387.72 o 
 -13   0   5      118.49      112.63     59.81 o 
 -11   0   5     5605.10     5526.99    271.65 o 
  -9   0   5     9808.03    10238.58    432.35 o 
  -7   0   5        1.08      -40.94     34.40 o 
  -5   0   5    23419.94    22979.11    547.83 o 
  -3   0   5     1915.40     1821.71     48.50 o 
  -1   0   5    20022.75    18065.53    430.65 o 
   1   0   5     1180.24     1162.96     37.77 o 
   3   0   5    43646.86    42334.70    498.12 o 
   5   0   5    27127.98    27096.45    746.00 o 
   7   0   5        8.57       55.23     36.84 o 
   9   0   5     7285.22     7561.23    366.53 o 
  11   0   5    17872.87    20345.78   1070.10 o 
  13   0   5     3123.35     3080.21    209.90 o 
 -14   1   5     1681.38     1574.83    274.97 o 
 -13   1   5     7252.25     7109.13    291.68 o 
 -12   1   5     1846.48     1728.54    242.98 o 
 -11   1   5      351.72      404.41     51.11 o 
 -10   1   5      172.54      144.71     34.05 o 
  -9   1   5     4488.50     4534.43    142.63 o 
  -8   1   5     7326.46     7226.95    198.79 o 
  -7   1   5    21299.22    21321.18    368.09 o 
  -6   1   5    29805.37    29914.55    693.17 o 
  -5   1   5     2941.12     2734.96     81.12 o 
  -4   1   5     1650.17     1747.88     39.13 o 
  -3   1   5       68.55       74.74     15.17 o 
  -2   1   5     5945.04     6187.95    106.79 o 
  -1   1   5     5383.91     5325.55     82.16 o 
   0   1   5     8182.38     8098.68    119.75 o 
   1   1   5    13584.86    13945.53    383.80 o 
   2   1   5      278.38      252.90     19.81 o 
   3   1   5    25849.21    24210.27    403.14 o 
   4   1   5     2416.75     2644.71     57.54 o 
   5   1   5    15992.22    16546.23    285.25 o 
   6   1   5     3316.64     3447.37     82.13 o 
   7   1   5    11915.78    11641.51    264.42 o 
   8   1   5     3083.16     3180.92    102.62 o 
   9   1   5     3790.17     4033.63    143.57 o 
  10   1   5       30.13       59.12     34.91 o 
  11   1   5      195.62      215.37     55.04 o 
  12   1   5     2118.55     1746.50    257.96 o 
  13   1   5     1542.63     1670.36    254.36 o 
 -14   2   5       25.76      108.04     42.33 o 
 -13   2   5       23.14       15.76     61.50 o 
 -12   2   5     2928.31     2894.65    104.90 o 
 -11   2   5     1940.71     1878.11    103.58 o 
 -10   2   5    11832.31    11714.43    407.39 o 
  -9   2   5     1174.01     1102.38     81.47 o 
  -8   2   5     9943.88     9292.45    217.49 o 
  -7   2   5     1975.48     2015.56     66.93 o 
  -6   2   5     7725.19     8040.53    197.95 o 
  -5   2   5      366.87      390.79     53.38 o 
  -4   2   5    48723.59    45517.18    647.62 o 
  -3   2   5      961.21      963.81     47.87 o 
  -2   2   5    13841.52    13131.49    162.25 o 
  -1   2   5     1686.10     1701.47     33.95 o 
   0   2   5     5003.53     4918.87    110.98 o 
   1   2   5     3443.16     3527.96     91.52 o 
   2   2   5    11830.29    11952.94     89.49 o 
   3   2   5     6237.46     5828.43    124.54 o 
   4   2   5    54252.41    53056.92    714.24 o 
   5   2   5      136.26       60.54     30.85 o 
   6   2   5    11010.50    10908.84    238.18 o 
   7   2   5      233.42      292.41     41.02 o 
   8   2   5       24.17       72.05     20.99 o 
   9   2   5       12.14        7.70     24.86 o 
  10   2   5    16927.97    17832.35    471.35 o 
  11   2   5     3884.65     3943.37    233.32 o 
  12   2   5     4775.99     4855.80    181.33 o 
  13   2   5     1557.50     1310.20    233.30 o 
 -14   3   5     6583.61     6839.67    330.89 o 
 -13   3   5       65.72       61.70     57.51 o 
 -12   3   5     4771.57     4707.64    217.30 o 
 -11   3   5       60.20      107.78     42.60 o 
 -10   3   5     3382.28     3335.88    120.27 o 
  -9   3   5     1409.57     1310.15     75.71 o 
  -8   3   5    10502.07    10430.94    285.27 o 
  -7   3   5      251.86      279.20     27.87 o 
  -6   3   5    25700.32    23634.35   1611.60 o 
  -5   3   5      946.38     1099.48     33.65 o 
  -4   3   5      625.02      648.28     78.60 o 
  -3   3   5        2.71       36.63     23.13 o 
  -2   3   5    24275.07    23331.63    449.66 o 
  -1   3   5     6950.80     7388.51    117.45 o 
   0   3   5    75122.98    72517.37   1101.41 o 
   1   3   5     6306.22     6523.72    108.77 o 
   2   3   5    15903.45    15347.57    337.30 o 
   3   3   5      728.42      644.46     86.48 o 
   4   3   5       34.32       35.75     20.67 o 
   5   3   5     3141.59     3481.60     76.07 o 
   6   3   5    17306.07    17539.81    327.38 o 
   7   3   5      847.34      893.90     95.24 o 
   8   3   5    13890.22    14897.48    419.91 o 
   9   3   5      767.49      830.24     71.76 o 
  10   3   5     1686.54     1696.63    132.74 o 
  11   3   5       19.81       48.43     73.91 o 
  12   3   5      963.52     1043.02    186.60 o 
  13   3   5      410.74      278.09     71.00 o 
 -13   4   5       32.86       61.96     57.43 o 
 -12   4   5     3148.55     2927.02    207.77 o 
 -11   4   5     2586.90     2319.20    115.33 o 
 -10   4   5    11727.16    11987.95    347.36 o 
  -9   4   5      856.37      915.43    123.25 o 
  -8   4   5     2468.25     2298.94     89.70 o 
  -7   4   5       56.16       70.14     20.76 o 
  -6   4   5     2593.38     2537.53     81.09 o 
  -5   4   5     2553.07     2321.29     72.62 o 
  -4   4   5    16006.39    15771.37    303.59 o 
  -3   4   5    20707.51    22305.87    266.67 o 
  -2   4   5    33617.71    31997.28    356.29 o 
  -1   4   5     1115.09     1139.46     35.92 o 
   0   4   5       61.67       77.96     20.98 o 
   1   4   5     2295.49     2656.96     68.72 o 
   2   4   5    13331.12    12791.94    380.74 o 
   3   4   5    21738.32    19288.50   1080.52 o 
   4   4   5    34014.39    32976.38    751.14 o 
   5   4   5    17522.83    17315.91    324.12 o 
   6   4   5     2981.05     2941.35     99.24 o 
   7   4   5      580.10      617.57     88.59 o 
   8   4   5      745.74      825.34     68.45 o 
   9   4   5     1188.81     1347.25    248.80 o 
  10   4   5     3910.14     4119.77    229.00 o 
  11   4   5     1656.11     1723.68    271.63 o 
  12   4   5     1760.69     1569.57    304.03 o 
  13   4   5      712.94      764.34    213.04 o 
 -13   5   5     4541.37     5011.62    305.39 o 
 -12   5   5      353.89      301.28     84.27 o 
 -11   5   5      596.26      598.70     96.27 o 
 -10   5   5      262.63      243.33     51.12 o 
  -9   5   5     1472.07     1695.48    105.42 o 
  -8   5   5      739.89      676.98    115.34 o 
  -7   5   5    14453.77    11249.34   1668.38 o 
  -6   5   5      807.17      801.70     59.81 o 
  -5   5   5     4643.57     4384.57    118.93 o 
  -4   5   5       22.98       23.76     18.86 o 
  -3   5   5     1875.38     2047.79     43.90 o 
  -2   5   5     2786.86     3017.77     73.90 o 
  -1   5   5    23759.35    23123.38    527.57 o 
   0   5   5     8373.35     9268.21    213.84 o 
   1   5   5    38762.88    37583.10    783.34 o 
   2   5   5     3881.83     4180.45    127.72 o 
   3   5   5     3156.37     3015.00    109.75 o 
   4   5   5     4401.90     4702.78    202.90 o 
   5   5   5     8476.03     8571.40    287.39 o 
   6   5   5       12.70       -3.05     20.29 o 
   7   5   5    15208.60    16007.27    390.62 o 
   8   5   5      211.22      190.07     56.03 o 
   9   5   5    10413.64    10539.44    480.74 o 
  10   5   5      525.18      490.03    109.19 o 
  11   5   5      142.58       58.89     42.21 o 
  12   5   5       31.62      135.53     97.59 o 
 -13   6   5     1368.46     1076.15    165.70 o 
 -12   6   5      258.97      228.67     64.91 o 
 -11   6   5     5340.61     5368.71    217.87 o 
 -10   6   5     1194.30     1214.15    186.55 o 
  -9   6   5     3613.86     3914.42    147.67 o 
  -8   6   5      893.92      965.00    194.03 o 
  -7   6   5      269.35      215.79     75.18 o 
  -6   6   5       80.90       68.15     27.43 o 
  -5   6   5    10300.28    10611.10    260.99 o 
  -4   6   5     1555.00     1409.51    142.47 o 
  -3   6   5    16200.62    16340.72    241.22 o 
  -2   6   5      308.81      468.23     73.14 o 
  -1   6   5    12080.43    12208.96    410.68 o 
   0   6   5        9.91       72.66     45.07 o 
   1   6   5     1083.67     1001.06     93.10 o 
   2   6   5      844.75      890.79     65.31 o 
   3   6   5    20869.07    19944.38    598.37 o 
   4   6   5       91.36       98.44     23.81 o 
   5   6   5    11661.47    12303.12    340.88 o 
   6   6   5        3.17       20.55     23.39 o 
   7   6   5       65.67       51.71     16.40 o 
   8   6   5       38.21       64.70     40.93 o 
   9   6   5     3147.82     2972.31    203.53 o 
  10   6   5       10.94       64.19     36.56 o 
  11   6   5     3125.75     3097.02    540.87 o 
  12   6   5      128.19      120.50     64.59 o 
 -12   7   5      534.87      494.73     83.12 o 
 -11   7   5      537.14      478.26    104.44 o 
 -10   7   5       37.95       44.63     42.11 o 
  -9   7   5     1194.06     1044.25    141.95 o 
  -8   7   5     5054.01     4831.44    228.67 o 
  -7   7   5     9541.08     9913.70    515.65 o 
  -6   7   5     9877.28     9782.00    516.33 o 
  -5   7   5     3314.77     3211.76    125.24 o 
  -4   7   5      655.59      661.74     50.73 o 
  -3   7   5      135.32      128.39     47.33 o 
  -2   7   5     3979.97     3972.86    149.64 o 
  -1   7   5     6911.23     6521.69    289.86 o 
   0   7   5     4708.76     4598.09    192.42 o 
   1   7   5    11280.12    11876.83    352.53 o 
   2   7   5     4216.97     4363.71    170.51 o 
   3   7   5      848.02      910.02     41.52 o 
   4   7   5     1482.72     1530.54     53.96 o 
   5   7   5     2365.59     2265.16     95.96 o 
   6   7   5     7467.33     7907.99    445.95 o 
   7   7   5     5217.33     4887.57    231.69 o 
   8   7   5     4204.20     3695.54    218.72 o 
   9   7   5      671.05      740.99    210.90 o 
  10   7   5     1650.62     1344.49    363.28 o 
  11   7   5       50.38       11.77     97.70 o 
 -11   8   5       70.02       42.04     47.56 o 
 -10   8   5     6296.65     6365.35    354.82 o 
  -9   8   5      924.15      969.10    183.32 o 
  -8   8   5     4293.35     4415.33    287.32 o 
  -7   8   5      150.89      143.00     70.28 o 
  -6   8   5     1785.58     1800.10    121.35 o 
  -5   8   5     1491.24     1698.18    129.56 o 
  -4   8   5    14842.96    16588.50    473.39 o 
  -3   8   5       15.03        9.46     44.79 o 
  -2   8   5    13766.64    14610.85    441.96 o 
  -1   8   5       64.64      104.14     48.12 o 
   0   8   5       25.03       53.91     32.71 o 
   1   8   5      154.79      175.47     50.41 o 
   2   8   5     7112.78     7111.74    305.54 o 
   3   8   5      398.92      381.08     93.72 o 
   4   8   5     8575.03     8983.29    482.56 o 
   5   8   5     1046.42      912.30     92.26 o 
   6   8   5     1504.03     1674.65    181.49 o 
   7   8   5       12.66      132.17     49.78 o 
   8   8   5      611.97      640.56    150.13 o 
   9   8   5      499.40      596.53    155.66 o 
  10   8   5     5890.22     6134.50    430.09 o 
 -10   9   5       13.34      -15.55     55.34 o 
  -9   9   5       13.72      109.00     60.58 o 
  -8   9   5     7713.42     8440.45    444.50 o 
  -7   9   5      446.62      493.31    121.00 o 
  -6   9   5    11841.30    11886.46    494.65 o 
  -5   9   5     1113.32     1070.93    158.02 o 
  -4   9   5      444.78      522.69     94.00 o 
  -3   9   5      199.60      221.30     75.73 o 
  -2   9   5     2581.68     2664.00    140.66 o 
  -1   9   5       41.34       61.74     83.89 o 
   0   9   5     8426.67     9257.96    619.51 o 
   1   9   5     4273.64     4283.24    306.25 o 
   2   9   5     5962.98     6099.37    274.97 o 
   3   9   5       99.97      175.53     61.29 o 
   4   9   5      115.65      133.87     43.39 o 
   5   9   5       87.23       79.53     62.47 o 
   6   9   5     8257.74     8341.26    557.34 o 
   7   9   5     1801.36     1791.91    321.04 o 
   8   9   5     5823.14     6117.07    451.91 o 
   9   9   5      199.78      154.34     89.72 o 
  -9  10   5     1805.01     1723.04    401.80 o 
  -8  10   5      838.65      906.27    151.76 o 
  -7  10   5        5.24       73.92     59.13 o 
  -6  10   5      227.31      240.77     65.42 o 
  -5  10   5      803.90      908.46    150.66 o 
  -4  10   5     1005.47     1064.68    188.95 o 
  -3  10   5     6362.23     6728.98    242.31 o 
  -2  10   5     3181.71     3510.79    173.20 o 
  -1  10   5     1741.38     1752.92    381.29 o 
   0  10   5      817.32      683.86    188.10 o 
   1  10   5       72.11        3.09     57.65 o 
   2  10   5     1060.58     1110.31    217.41 o 
   3  10   5     3600.39     3365.61    266.67 o 
   4  10   5     5265.59     5377.57    359.84 o 
   5  10   5     3634.04     3375.68    210.05 o 
   6  10   5     1427.34     1637.11    382.72 o 
   7  10   5      121.27      132.83     80.51 o 
   8  10   5      249.33       96.28    112.03 o 
  -7  11   5     5755.56     5948.71    363.83 o 
  -6  11   5       65.55       -6.73     79.63 o 
  -5  11   5     2093.36     2258.80    336.30 o 
  -4  11   5        4.08       55.91     74.04 o 
  -3  11   5      280.61      297.61     80.36 o 
  -2  11   5      120.13      176.46     74.03 o 
  -1  11   5     7146.49     6806.06    677.40 o 
   0  11   5       88.92       84.89     62.96 o 
   1  11   5     3087.72     3620.54    166.30 o 
   2  11   5      324.03      354.54    105.38 o 
   3  11   5      229.02      172.53     65.95 o 
   4  11   5        0.32       68.82     39.69 o 
   5  11   5      522.79      796.07    156.85 o 
   6  11   5        8.60       66.52     96.86 o 
   7  11   5     3890.50     3498.89    586.54 o 
  -5  12   5     2121.08     2146.71    412.25 o 
  -4  12   5      944.59      713.61    213.95 o 
  -3  12   5     5647.07     6294.68    437.80 o 
  -2  12   5      590.55      468.50    174.43 o 
  -1  12   5     2830.08     2594.82    412.90 o 
   0  12   5      129.54      157.39     65.77 o 
   1  12   5      470.97      415.29     94.40 o 
   2  12   5      617.53      495.84    184.60 o 
   3  12   5     5409.78     5649.75    480.40 o 
   4  12   5      491.13      461.41    216.29 o 
   5  12   5     3197.86     2877.86    879.47 o 
   0  13   5     4933.74     4693.79    308.83 o 
 -14   0   6     2702.39     2765.16    225.85 o 
 -12   0   6    10631.84    10889.35    566.37 o 
 -10   0   6     1304.83     1252.95     94.98 o 
  -8   0   6     2302.83     2173.91    119.12 o 
  -6   0   6    47403.59    47221.93   1048.99 o 
  -4   0   6    17009.77    15832.10    349.66 o 
  -2   0   6    15865.32    15454.48    938.38 o 
   0   0   6     1595.07     1591.36     42.67 o 
   2   0   6     7228.83     7017.49    186.67 o 
   4   0   6    15610.51    15835.04    395.60 o 
   6   0   6     2374.08     2477.98    104.34 o 
   8   0   6    17503.68    17537.70    824.27 o 
  10   0   6     2418.98     2381.55    178.23 o 
  12   0   6       50.43      123.72     53.45 o 
 -14   1   6     1195.87     1154.41    188.23 o 
 -13   1   6       94.50       87.15     40.76 o 
 -12   1   6      953.06      868.48    119.84 o 
 -11   1   6     1693.43     1705.10     75.40 o 
 -10   1   6     8779.18     9507.49    222.44 o 
  -9   1   6     3618.16     3927.99    114.99 o 
  -8   1   6    10556.27    10765.13    235.33 o 
  -7   1   6    10395.71    10615.00    270.09 o 
  -6   1   6     3155.70     3021.28     78.94 o 
  -5   1   6       53.17       56.60     19.64 o 
  -4   1   6     7538.56     7432.13    115.77 o 
  -3   1   6    31441.22    30284.65    419.65 o 
  -2   1   6    20102.10    18698.47    223.02 o 
  -1   1   6    80248.74    71992.93    778.43 o 
   0   1   6     8761.11     9384.45    199.75 o 
   1   1   6     2766.00     2714.97     88.58 o 
   2   1   6     1497.76     1523.93     36.98 o 
   3   1   6     1692.74     1650.77     49.32 o 
   4   1   6    33914.69    34024.99    548.19 o 
   5   1   6    14947.99    14816.24    256.33 o 
   6   1   6    16937.34    16479.62    224.48 o 
   7   1   6     4309.53     4276.55    136.84 o 
   8   1   6     2489.12     2433.19     69.83 o 
   9   1   6      502.39      486.29     68.97 o 
  10   1   6     1642.33     1739.38     79.59 o 
  11   1   6     5042.38     4631.38    220.42 o 
  12   1   6     2680.83     2742.91    140.42 o 
  13   1   6      692.40      668.27    169.85 o 
 -14   2   6      450.40      342.36     86.49 o 
 -13   2   6     4254.23     3982.67    137.28 o 
 -12   2   6     3325.24     3253.09     90.63 o 
 -11   2   6    11584.48    11777.81    415.77 o 
 -10   2   6      281.34      259.38     41.81 o 
  -9   2   6      519.01      494.44     40.15 o 
  -8   2   6      465.10      531.94     46.38 o 
  -7   2   6     9011.87     9101.57    187.05 o 
  -6   2   6     9564.83    10088.13    189.88 o 
  -5   2   6    41158.15    39390.26    665.24 o 
  -4   2   6     7343.99     7595.38    123.01 o 
  -3   2   6    16098.02    15001.50    223.11 o 
  -2   2   6     1075.60     1109.42     21.82 o 
  -1   2   6    17872.65    17679.48    275.19 o 
   0   2   6      151.00      135.41     15.19 o 
   1   2   6    10790.95    10573.94    214.36 o 
   2   2   6      661.98      483.42     71.00 o 
   3   2   6    40877.94    38359.34    551.93 o 
   4   2   6       36.28       31.70     15.79 o 
   5   2   6     1160.42     1153.03     47.24 o 
   6   2   6     6277.37     6271.84    154.60 o 
   7   2   6     4965.70     4998.20    146.76 o 
   8   2   6     3626.95     3868.07    129.61 o 
   9   2   6    13748.53    14682.84    438.56 o 
  10   2   6     3833.03     3780.02    176.91 o 
  11   2   6     3289.75     3210.77    112.05 o 
  12   2   6        7.04       10.19     67.58 o 
  13   2   6      538.22      487.07    138.29 o 
 -14   3   6      803.05      804.52    143.67 o 
 -13   3   6      123.56      171.00     54.48 o 
 -12   3   6      205.71      127.83     44.81 o 
 -11   3   6     6242.36     6417.21    259.48 o 
 -10   3   6     2075.20     1954.97    113.22 o 
  -9   3   6    23509.72    23681.04    490.32 o 
  -8   3   6       48.89       65.73     24.30 o 
  -7   3   6    15601.70    16164.12    333.62 o 
  -6   3   6     1006.33      968.42     54.79 o 
  -5   3   6     5567.57     5653.09    513.37 o 
  -4   3   6     9006.64     9387.16    162.56 o 
  -3   3   6    75430.50    69662.53    993.85 o 
  -2   3   6      537.63      561.81     21.06 o 
  -1   3   6    29594.62    27411.93    503.76 o 
   0   3   6      999.62     1161.18     22.05 o 
   1   3   6     1402.79     1395.44     62.57 o 
   2   3   6        1.24       28.19     20.38 o 
   3   3   6     6325.54     6083.99    155.30 o 
   4   3   6     2504.30     2576.30     64.16 o 
   5   3   6    26939.15    26401.56    591.77 o 
   6   3   6      712.10      716.86     37.72 o 
   7   3   6    12038.03    12968.23    328.75 o 
   8   3   6      352.31      297.90     45.94 o 
   9   3   6       30.46       -2.14     26.81 o 
  10   3   6     1598.08     1285.69    151.44 o 
  11   3   6     6595.66     6724.48    375.63 o 
  12   3   6      375.35      240.01     81.74 o 
  13   3   6     4612.21     4403.86    266.51 o 
 -13   4   6     3544.48     3523.50    113.94 o 
 -12   4   6     2303.48     2343.20    119.33 o 
 -11   4   6     1884.64     1909.54    262.26 o 
 -10   4   6      158.39      167.32     54.92 o 
  -9   4   6     1866.49     1564.47    124.70 o 
  -8   4   6       97.08       82.30     30.42 o 
  -7   4   6     6257.36     6242.32    193.63 o 
  -6   4   6    10045.07    10478.36    237.02 o 
  -5   4   6    11970.48    11847.85    256.99 o 
  -4   4   6     1284.83     1211.23     34.66 o 
  -3   4   6    11516.88    12656.01    218.30 o 
  -2   4   6      582.11      603.34     38.82 o 
  -1   4   6     2304.74     2476.13     56.10 o 
   0   4   6     6438.17     6655.50    126.99 o 
   1   4   6    38661.12    36952.01   1210.30 o 
   2   4   6    45283.54    43758.25   1617.21 o 
   3   4   6    21075.51    20290.42    697.81 o 
   4   4   6     5058.98     4773.30    137.08 o 
   5   4   6      486.20      470.81     78.13 o 
   6   4   6     1117.81     1064.19    125.10 o 
   7   4   6     7936.62     7645.40    215.05 o 
   8   4   6      797.56      776.82     61.52 o 
   9   4   6    12530.30    13108.84    466.18 o 
  10   4   6     3131.41     3402.19    144.33 o 
  11   4   6     1389.82     1542.48    203.04 o 
  12   4   6      347.43      367.53     80.20 o 
 -13   5   6        1.69       29.05     43.69 o 
 -12   5   6       22.15       81.96     41.38 o 
 -11   5   6     1878.82     1842.04    124.50 o 
 -10   5   6     6101.23     6429.85    252.85 o 
  -9   5   6     1087.00     1193.51    105.68 o 
  -8   5   6     3829.68     4081.61    144.09 o 
  -7   5   6      578.51      489.65     45.03 o 
  -6   5   6     2069.79     2123.92     82.99 o 
  -5   5   6     4084.28     4337.46    140.10 o 
  -4   5   6      723.91      639.18     60.91 o 
  -3   5   6     5257.38     5524.02     90.05 o 
  -2   5   6    22722.38    22771.49    353.67 o 
  -1   5   6    15888.34    18376.65    514.26 o 
   0   5   6    19338.11    19619.98    669.51 o 
   1   5   6     1239.33     1445.79     41.07 o 
   2   5   6       67.77      111.39     19.59 o 
   3   5   6       25.45       20.03     28.77 o 
   4   5   6    12271.67    11966.10    279.67 o 
   5   5   6      630.08      462.26     62.29 o 
   6   5   6     8624.26     9068.42    252.89 o 
   7   5   6     3154.47     2992.14    115.03 o 
   8   5   6      493.53      172.97    136.88 o 
   9   5   6      686.26      740.65    114.15 o 
  10   5   6      740.43      741.84    123.74 o 
  11   5   6       67.31       87.21     89.01 o 
  12   5   6     3672.00     3417.99    243.02 o 
 -12   6   6     4607.53     4863.60    264.44 o 
 -11   6   6      939.07      864.87    113.26 o 
 -10   6   6     1137.78     1235.61    176.45 o 
  -9   6   6      202.91      218.29     55.95 o 
  -8   6   6     3081.97     2877.00    252.62 o 
  -7   6   6       29.56       30.25     17.42 o 
  -6   6   6    18801.18    19676.99    612.77 o 
  -5   6   6     2235.16     2335.27     90.46 o 
  -4   6   6    11796.37    11848.85    292.80 o 
  -3   6   6      545.93      520.84    125.97 o 
  -2   6   6      837.62      848.17     64.85 o 
  -1   6   6     8087.62     8674.93    264.17 o 
   0   6   6    20135.45    20450.19    500.02 o 
   1   6   6     3887.42     4069.36    150.29 o 
   2   6   6    18687.59    18126.37    412.14 o 
   3   6   6      139.82      211.46     37.44 o 
   4   6   6     8530.91     8812.42    292.71 o 
   5   6   6      355.52      328.87     55.14 o 
   6   6   6     1384.41     1429.44     58.15 o 
   7   6   6     3457.02     3824.11    164.90 o 
   8   6   6     7928.75     7945.43    353.57 o 
   9   6   6      646.55      652.98    131.98 o 
  10   6   6     3881.31     3946.85    313.41 o 
  11   6   6      189.20      285.56    131.14 o 
  12   6   6      117.08       75.49     82.40 o 
 -12   7   6      104.17       65.39     57.02 o 
 -11   7   6      780.17      721.18    113.91 o 
 -10   7   6     1488.38     1456.83    193.10 o 
  -9   7   6     4522.19     4568.10    250.92 o 
  -8   7   6     4088.25     3965.44    152.77 o 
  -7   7   6     5275.69     4944.21    258.50 o 
  -6   7   6      172.50      162.38     29.05 o 
  -5   7   6      215.09      157.99     48.92 o 
  -4   7   6     1726.04     1753.05     58.62 o 
  -3   7   6     8209.82     8478.65    329.98 o 
  -2   7   6     8468.04     8731.77    266.17 o 
  -1   7   6     8772.66     9122.15    190.32 o 
   0   7   6     1556.00     1536.15     65.38 o 
   1   7   6     3326.45     3549.68    143.90 o 
   2   7   6       30.99       42.38     26.36 o 
   3   7   6      988.05     1064.50     54.14 o 
   4   7   6     2476.93     2375.06    101.32 o 
   5   7   6     2725.38     2717.39    130.25 o 
   6   7   6     5558.73     5864.33    299.65 o 
   7   7   6     1621.01     1548.43    143.01 o 
   8   7   6     1700.72     1776.08    355.81 o 
   9   7   6       67.22       88.49    111.32 o 
  10   7   6     2302.57     2371.87    463.82 o 
  11   7   6     1239.21     1042.18    200.13 o 
 -11   8   6     2708.99     2588.76    176.10 o 
 -10   8   6      181.08      214.84     79.50 o 
  -9   8   6      179.26      134.01     78.87 o 
  -8   8   6        4.80      123.40     76.18 o 
  -7   8   6     2359.41     2699.94    206.83 o 
  -6   8   6     2884.12     3013.17    268.32 o 
  -5   8   6    19320.16    19565.07    706.63 o 
  -4   8   6     1284.09     1261.32    127.57 o 
  -3   8   6     4319.17     4554.79    264.80 o 
  -2   8   6      772.42      780.71    203.24 o 
  -1   8   6     7209.21     7308.37    317.05 o 
   0   8   6      362.07      295.76     89.52 o 
   1   8   6    20841.74    20955.90    713.34 o 
   2   8   6      701.49      630.00     51.73 o 
   3   8   6     5297.79     5150.14    223.43 o 
   4   8   6      998.60      990.93     55.99 o 
   5   8   6      964.92      949.72     62.84 o 
   6   8   6      183.25      141.91     61.64 o 
   7   8   6     7426.07     7374.64    388.39 o 
   8   8   6      372.21      390.69    121.41 o 
   9   8   6     8838.13     9172.79    596.11 o 
  10   8   6       77.21      130.51     89.81 o 
 -10   9   6      447.54      433.10     92.78 o 
  -9   9   6     4723.08     4509.06    339.78 o 
  -8   9   6      327.08      326.69    110.47 o 
  -7   9   6     4334.43     4434.18    248.74 o 
  -6   9   6       10.51       46.69     51.82 o 
  -5   9   6       12.09       79.85     42.90 o 
  -4   9   6       95.55      101.33     44.88 o 
  -3   9   6     6088.42     6386.05    276.88 o 
  -2   9   6      636.65      403.64    175.37 o 
  -1   9   6     7045.17     7098.50    351.55 o 
   0   9   6     1314.29     1362.59    120.39 o 
   1   9   6     1667.46     1736.27    103.95 o 
   2   9   6       54.67      108.83     45.14 o 
   3   9   6      915.66      766.89     64.34 o 
   4   9   6      719.88      712.78     66.51 o 
   5   9   6     9591.39    10213.21    602.88 o 
   6   9   6      437.34      402.07    163.42 o 
   7   9   6     3159.81     3155.48    336.75 o 
   8   9   6       17.69       20.33     95.29 o 
   9   9   6      144.89       82.82     89.55 o 
  -9  10   6       13.85       53.75     87.78 o 
  -8  10   6     1026.01      990.23    228.70 o 
  -7  10   6     3062.72     2887.57    147.67 o 
  -6  10   6     3455.94     3571.58    187.11 o 
  -5  10   6     3093.63     3317.89    151.20 o 
  -4  10   6     5195.04     5644.77    344.76 o 
  -3  10   6      186.70      108.46     77.04 o 
  -2  10   6      589.92      494.58    142.15 o 
  -1  10   6      131.08      134.99     66.81 o 
   0  10   6     2861.96     2806.05    156.39 o 
   1  10   6     1218.36     1164.35    223.25 o 
   2  10   6     5163.53     5062.70    280.83 o 
   3  10   6     2552.38     2897.70    314.54 o 
   4  10   6     1277.93     1469.89    112.93 o 
   5  10   6      761.70      520.38    170.37 o 
   6  10   6       15.00      -65.03    123.82 o 
   7  10   6      768.14      828.22    209.84 o 
   8  10   6     1750.44     1484.70    335.22 o 
  -7  11   6        3.85       90.81     63.61 o 
  -6  11   6        8.81       69.54     70.82 o 
  -5  11   6       14.20      141.15     72.18 o 
  -4  11   6     3130.00     3187.81    119.89 o 
  -3  11   6        2.16       58.45     47.85 o 
  -2  11   6     3499.48     3450.45    153.92 o 
  -1  11   6        5.86       48.75     46.53 o 
   0  11   6     2467.62     2344.94    102.43 o 
   1  11   6        5.77       80.31     74.75 o 
   2  11   6      885.12     1002.67    202.64 o 
   3  11   6       55.06       72.26     66.26 o 
   4  11   6     4809.82     4376.07    449.79 o 
   5  11   6      314.45      243.48    103.05 o 
   6  11   6     4805.93     4508.94    371.57 o 
  -5  12   6      465.32      403.92    121.97 o 
  -4  12   6     3832.02     3928.72    502.13 o 
  -3  12   6       42.81       82.72     87.87 o 
  -2  12   6      823.36      562.86    157.46 o 
  -1  12   6       25.60       35.88     87.07 o 
   0  12   6     3103.55     3231.28    150.31 o 
   1  12   6      490.93      556.76    183.83 o 
   2  12   6     5566.64     5744.54    393.78 o 
   3  12   6      151.20      240.13     78.63 o 
   4  12   6     1589.38     1126.87    289.82 o 
 -13   0   7     9231.75     9597.83    615.64 o 
 -11   0   7        6.16      -13.04     58.14 o 
  -9   0   7     7441.67     8198.61    349.18 o 
  -7   0   7    26186.92    28145.13    682.61 o 
  -5   0   7     9291.53     9144.11    334.18 o 
  -3   0   7      261.83      275.83     24.33 o 
  -1   0   7    35391.05    32425.75    286.26 o 
   1   0   7     8597.06     8584.58    189.46 o 
   3   0   7      160.84      147.48     40.56 o 
   5   0   7    10523.03    11222.21    297.29 o 
   7   0   7     7188.89     7433.30    392.31 o 
   9   0   7     1369.27     1170.56    122.22 o 
  11   0   7     3346.31     3250.27    137.91 o 
  13   0   7     2886.02     3565.37    338.86 o 
 -14   1   7      122.54       74.71     59.67 o 
 -13   1   7     2223.64     2085.22    107.67 o 
 -12   1   7     1803.41     1705.89    130.27 o 
 -11   1   7    10969.40    11136.72    423.80 o 
 -10   1   7     1334.46     1309.20    129.89 o 
  -9   1   7      478.02      485.74     61.86 o 
  -8   1   7      242.79      188.44     39.19 o 
  -7   1   7     3459.94     3566.22    107.43 o 
  -6   1   7     4151.18     4433.75    127.86 o 
  -5   1   7     4650.25     4412.67     92.34 o 
  -4   1   7    16529.87    16823.97    286.44 o 
  -3   1   7    23793.55    23382.59    205.47 o 
  -2   1   7    28292.81    26836.00    375.83 o 
  -1   1   7     5101.46     5550.48     85.42 o 
   0   1   7     1037.73     1067.00     31.90 o 
   1   1   7    10137.13    10285.36    192.62 o 
   2   1   7     9629.40     9886.62    183.26 o 
   3   1   7    38272.82    37068.43    464.57 o 
   4   1   7    21750.13    21957.13    316.11 o 
   5   1   7    11163.79    11356.59    250.35 o 
   6   1   7    11413.45    12326.19    274.39 o 
   7   1   7        7.04       20.54     25.00 o 
   8   1   7     2066.77     2140.99    116.34 o 
   9   1   7     7262.17     7548.28    291.85 o 
  10   1   7     3331.06     3370.99    127.92 o 
  11   1   7     6098.25     6202.22    284.19 o 
  12   1   7     1133.49      973.17    220.99 o 
  13   1   7      780.66      508.37    157.49 o 
 -14   2   7     5234.66     5063.98    323.10 o 
 -13   2   7     1393.37     1612.48    187.57 o 
 -12   2   7     1988.83     1786.46    141.92 o 
 -11   2   7       56.74       70.04     47.35 o 
 -10   2   7     3610.26     3608.12    114.78 o 
  -9   2   7     2358.08     2292.42     84.87 o 
  -8   2   7     8322.53     8787.15    203.90 o 
  -7   2   7     4358.90     4469.47    108.34 o 
  -6   2   7    11425.89    11679.82    237.96 o 
  -5   2   7     9729.06     9784.83    249.73 o 
  -4   2   7      436.11      428.04     29.47 o 
  -3   2   7     1422.94     1576.75     60.45 o 
  -2   2   7    18384.12    17916.25    208.54 o 
  -1   2   7    11434.45    11881.50    233.39 o 
   0   2   7    23915.72    21934.26    364.08 o 
   1   2   7     8430.31     8478.42    166.91 o 
   2   2   7    24450.16    23893.04    614.32 o 
   3   2   7     2040.33     2019.59    216.92 o 
   4   2   7     5224.15     5426.57     95.59 o 
   5   2   7     1380.07     1436.37     57.61 o 
   6   2   7    14836.59    15930.89    269.47 o 
   7   2   7     5759.10     5982.19    178.67 o 
   8   2   7    11283.82    11478.09    270.23 o 
   9   2   7      173.86      150.00     57.19 o 
  10   2   7     1197.47     1155.91    201.22 o 
  11   2   7       81.78       96.63     69.01 o 
  12   2   7     3500.96     3147.91    136.10 o 
  13   2   7      413.04      339.96     92.16 o 
 -14   3   7       48.85       47.62     49.05 o 
 -13   3   7       68.98       82.04     49.78 o 
 -12   3   7     6366.05     6492.02    279.45 o 
 -11   3   7      719.60      668.96    112.84 o 
 -10   3   7     7022.93     7229.65    244.34 o 
  -9   3   7      214.81      221.70     48.50 o 
  -8   3   7     2103.57     2095.13     67.09 o 
  -7   3   7      180.39      199.74     32.27 o 
  -6   3   7    11848.71    12476.29    269.24 o 
  -5   3   7     4058.52     4318.95     78.15 o 
  -4   3   7    32305.42    30115.27    398.81 o 
  -3   3   7     9782.87    10260.05    182.66 o 
  -2   3   7    40070.64    36988.49    483.70 o 
  -1   3   7      265.94      299.01     44.01 o 
   0   3   7     1021.88      997.27     31.36 o 
   1   3   7     7485.63     8141.81    163.05 o 
   2   3   7     7970.48     6989.23    169.47 o 
   3   3   7     2833.72     2962.95     93.53 o 
   4   3   7    22263.33    19717.16    909.69 o 
   5   3   7     4934.78     4996.15    155.16 o 
   6   3   7     2830.48     2972.99     95.21 o 
   7   3   7      257.42      173.52     37.62 o 
   8   3   7     3637.38     3767.28    144.03 o 
   9   3   7      243.62      132.84     40.88 o 
  10   3   7    17249.64    17807.91    723.17 o 
  11   3   7       24.59       45.98     48.39 o 
  12   3   7     4015.28     3720.65    144.32 o 
  13   3   7       51.98      -23.79     99.43 o 
 -13   4   7      683.90      635.11    119.87 o 
 -12   4   7      515.45      553.07     86.32 o 
 -11   4   7       64.75       37.22     45.08 o 
 -10   4   7       25.21       -8.66     47.47 o 
  -9   4   7    12397.49    12971.58    376.05 o 
  -8   4   7    12035.64    11759.49    285.25 o 
  -7   4   7     4563.73     4761.68    146.92 o 
  -6   4   7    17400.29    18260.12    337.46 o 
  -5   4   7       31.64       24.98     24.62 o 
  -4   4   7       98.25       82.46     24.53 o 
  -3   4   7      100.96      122.37     25.54 o 
  -2   4   7    46049.13    45269.54    844.32 o 
  -1   4   7     7397.80     7561.64    189.29 o 
   0   4   7    40009.04    37462.56    913.26 o 
   1   4   7     4944.88     4980.53    194.77 o 
   2   4   7     4793.07     5150.09    130.03 o 
   3   4   7      982.14     1148.96     81.42 o 
   4   4   7     3879.21     3780.54     96.76 o 
   5   4   7    11550.04    11978.65    271.08 o 
   6   4   7     5477.22     5573.01    147.11 o 
   7   4   7     5312.46     5252.70    170.71 o 
   8   4   7     9685.98    10083.90    303.53 o 
   9   4   7      235.43      199.58     39.22 o 
  10   4   7      850.62      722.86    133.96 o 
  11   4   7      254.67      292.81     98.47 o 
  12   4   7     1003.92      916.49    242.93 o 
 -13   5   7     1735.33     1467.54    261.22 o 
 -12   5   7     1137.34     1081.09    172.72 o 
 -11   5   7     5178.14     5673.31    190.51 o 
 -10   5   7      465.19      487.63     95.55 o 
  -9   5   7     1102.75     1087.45     95.70 o 
  -8   5   7      340.81      300.24     33.59 o 
  -7   5   7      124.56       94.19     29.66 o 
  -6   5   7     1831.83     1788.27     98.27 o 
  -5   5   7    12393.15    13044.57    291.30 o 
  -4   5   7     3481.41     3426.72     71.77 o 
  -3   5   7    10889.25    10726.77    219.90 o 
  -2   5   7     1393.18     1273.25     33.43 o 
  -1   5   7     3880.47     3999.94     77.57 o 
   0   5   7      723.29      703.56     33.98 o 
   1   5   7     4939.17     4903.87    104.27 o 
   2   5   7     4777.17     4907.58    175.28 o 
   3   5   7    14595.17    15005.83    330.35 o 
   4   5   7     4151.13     3966.04    136.32 o 
   5   5   7     5427.05     5668.16    173.15 o 
   6   5   7       39.20       37.92     23.34 o 
   7   5   7      535.02      496.33     51.22 o 
   8   5   7     1275.54     1145.03     63.90 o 
   9   5   7     5300.09     5197.54    249.94 o 
  10   5   7     1006.08     1108.70    208.06 o 
  11   5   7     4203.68     4475.20    317.77 o 
  12   5   7      611.14      404.13     95.22 o 
 -12   6   7      232.11      176.59     54.38 o 
 -11   6   7        7.73        9.64     40.60 o 
 -10   6   7      102.25      133.53     46.01 o 
  -9   6   7     3549.79     3635.15    220.39 o 
  -8   6   7       12.08        3.04     24.82 o 
  -7   6   7    17998.61    18336.33    710.68 o 
  -6   6   7     1747.06     1793.84    103.13 o 
  -5   6   7     3309.41     3333.29    111.44 o 
  -4   6   7      651.61      645.37     59.81 o 
  -3   6   7     1647.24     1746.66     68.36 o 
  -2   6   7     1012.41     1109.00     85.33 o 
  -1   6   7    25511.35    26581.78    639.26 o 
   0   6   7       10.49       19.61     20.54 o 
   1   6   7    18679.37    16662.18   1126.05 o 
   2   6   7       51.42       80.29     29.46 o 
   3   6   7      352.26      347.92     43.33 o 
   4   6   7      325.07      269.61     44.24 o 
   5   6   7     8484.25     9209.04    312.80 o 
   6   6   7     5075.78     5200.49    126.83 o 
   7   6   7     8092.50     8396.30    206.17 o 
   8   6   7     1949.39     1787.08     94.58 o 
   9   6   7     4050.02     4216.75    450.50 o 
  10   6   7      170.03      132.72    104.36 o 
  11   6   7      734.26      631.96    140.22 o 
 -12   7   7     2047.16     1826.48    160.62 o 
 -11   7   7     2471.25     2493.42    168.91 o 
 -10   7   7     3961.46     4258.37    208.31 o 
  -9   7   7     1223.52     1113.34    226.41 o 
  -8   7   7      795.53      881.12    139.17 o 
  -7   7   7      168.51      119.21     47.86 o 
  -6   7   7      681.82      616.02    121.01 o 
  -5   7   7     5740.00     5971.33    232.59 o 
  -4   7   7     7509.37     7814.93    301.77 o 
  -3   7   7    10775.64    11479.14    421.22 o 
  -2   7   7     3995.16     4190.47    194.36 o 
  -1   7   7      585.23      607.32     47.05 o 
   0   7   7     1760.21     1696.65     57.17 o 
   1   7   7     5169.92     5185.16    164.61 o 
   2   7   7     6262.70     6309.02    211.40 o 
   3   7   7     2949.44     2927.89    139.97 o 
   4   7   7     1840.43     1811.61    118.40 o 
   5   7   7     2292.50     2255.09     72.22 o 
   6   7   7      627.22      672.08     51.06 o 
   7   7   7      268.50      286.74     78.90 o 
   8   7   7      142.48      138.55     86.77 o 
   9   7   7     3798.49     3343.52    335.52 o 
  10   7   7     2101.62     2607.70    236.97 o 
  11   7   7     1392.23     1305.03    347.73 o 
 -11   8   7       40.64       59.01     45.33 o 
 -10   8   7     1266.37     1172.95    172.01 o 
  -9   8   7      327.38      313.28     89.22 o 
  -8   8   7     5367.90     5373.68    327.01 o 
  -7   8   7     1134.39     1140.84    172.04 o 
  -6   8   7     8291.52     8598.16    290.92 o 
  -5   8   7      234.02      254.71     80.74 o 
  -4   8   7      445.80      349.41     77.14 o 
  -3   8   7        2.27       -9.91     57.06 o 
  -2   8   7    12256.25    11998.63    385.73 o 
  -1   8   7     2941.98     2877.72    205.24 o 
   0   8   7    17888.69    18352.69    597.53 o 
   1   8   7      764.10      637.27     70.50 o 
   2   8   7     2290.63     2277.67    101.44 o 
   3   8   7        1.00       28.11     31.33 o 
   4   8   7     1406.20     1409.54     83.49 o 
   5   8   7      820.60      670.85     72.54 o 
   6   8   7    16287.41    18503.15   1028.82 o 
   7   8   7       81.53       14.40    104.94 o 
   8   8   7     9150.43     9500.88    513.91 o 
   9   8   7       10.09      125.75     83.03 o 
  10   8   7      111.18      154.77    105.88 o 
 -10   9   7     3815.01     3704.44    194.18 o 
  -9   9   7      274.02      424.50    108.66 o 
  -8   9   7     1561.18     1616.24    167.17 o 
  -7   9   7      198.73      233.13     67.33 o 
  -6   9   7     1055.05     1167.52    191.26 o 
  -5   9   7     1440.80     1296.38    111.80 o 
  -4   9   7     9236.59    10484.84    476.08 o 
  -3   9   7      285.89      312.46    171.06 o 
  -2   9   7     9447.06    10102.33    336.22 o 
  -1   9   7       29.29       31.02     67.88 o 
   0   9   7       69.12       78.46     54.24 o 
   1   9   7     1635.33     1445.75    304.11 o 
   2   9   7     4886.24     4983.23    198.28 o 
   3   9   7     2991.09     2609.30    137.53 o 
   4   9   7     5395.05     5653.10    337.41 o 
   5   9   7      193.63      132.46    106.86 o 
   6   9   7     1477.03     1542.94    262.60 o 
   7   9   7      119.40      108.59     81.54 o 
   8   9   7       91.54       57.10    104.73 o 
   9   9   7       14.20       56.77     87.02 o 
  -9  10   7     2390.50     2497.07    141.71 o 
  -8  10   7     3425.41     3439.81    169.14 o 
  -7  10   7     3664.30     3768.04    190.02 o 
  -6  10   7      764.16      727.41    158.62 o 
  -5  10   7     1367.52     1357.55    252.32 o 
  -4  10   7      191.73      242.99     85.42 o 
  -3  10   7     1074.17     1173.27    247.42 o 
  -2  10   7     1694.87     1883.26    124.60 o 
  -1  10   7     5141.84     5163.36    311.82 o 
   0  10   7     4912.42     4627.09    249.96 o 
   1  10   7     2165.88     2077.49    101.37 o 
   2  10   7       13.76       57.74     62.16 o 
   3  10   7       45.07       86.38     44.76 o 
   4  10   7      749.28      563.60    108.58 o 
   5  10   7     1691.45     1489.96    432.00 o 
   6  10   7     1938.16     1865.58    349.83 o 
   7  10   7     2406.77     2342.60    405.46 o 
   8  10   7     2685.05     1960.28    504.94 o 
  -7  11   7      396.08      233.35    124.25 o 
  -6  11   7       31.09      -25.21     94.67 o 
  -5  11   7     5143.81     5346.91    424.69 o 
  -4  11   7        7.71       -0.41    115.74 o 
  -3  11   7     2751.15     3062.51    148.85 o 
  -2  11   7       55.96       72.31     90.25 o 
  -1  11   7     2850.40     2654.91    133.48 o 
   0  11   7      191.17      170.22     82.60 o 
   1  11   7     3157.04     3020.99    152.51 o 
   2  11   7      101.42       93.71     84.39 o 
   3  11   7    10161.93     9825.47    773.95 o 
   4  11   7      237.03      182.82    139.03 o 
   5  11   7     3903.77     3670.16    218.50 o 
   6  11   7        1.42      180.45     99.55 o 
  -5  12   7      789.16      665.03    236.90 o 
  -4  12   7       13.19      165.00     94.14 o 
  -3  12   7      719.51      746.53    194.93 o 
  -2  12   7      184.01      247.34    136.96 o 
  -1  12   7     4066.28     3988.22    297.53 o 
   0  12   7      836.74      697.46    186.86 o 
   1  12   7     2645.53     2759.47    250.80 o 
   2  12   7       87.26      147.14     66.17 o 
   3  12   7      106.32       43.29     64.49 o 
   4  12   7        1.96      123.22     90.55 o 
 -14   0   8     1009.46      883.14    261.60 o 
 -12   0   8     3436.73     3403.77    154.91 o 
 -10   0   8    23653.23    25508.51   1021.84 o 
  -8   0   8    16516.59    17705.30    642.87 o 
  -6   0   8      679.43      760.45    106.20 o 
  -4   0   8     6623.28     6141.47    152.05 o 
  -2   0   8    59681.54    57175.95   1669.80 o 
   0   0   8    42702.51    41321.10    536.11 o 
   2   0   8    32604.51    32727.49   1703.84 o 
   4   0   8    76993.08    78592.46   2315.34 o 
   6   0   8    14809.70    15313.52    630.73 o 
   8   0   8       16.80      -69.14     90.25 o 
  10   0   8     3097.01     3461.65    206.46 o 
  12   0   8     2749.16     3381.94   1030.79 o 
 -14   1   8     2961.22     3114.47    183.65 o 
 -13   1   8     1769.03     1638.93    119.94 o 
 -12   1   8    11009.80    11389.72    449.10 o 
 -11   1   8     1697.74     1537.69     96.44 o 
 -10   1   8     1944.71     1914.95     58.06 o 
  -9   1   8      140.84      142.69     33.97 o 
  -8   1   8     4917.34     5256.72    143.34 o 
  -7   1   8     2132.87     2086.66     65.51 o 
  -6   1   8    10510.41    10102.87    189.03 o 
  -5   1   8     2238.11     2178.69     43.61 o 
  -4   1   8     6659.46     6332.89    112.94 o 
  -3   1   8     1337.50     1348.91     43.56 o 
  -2   1   8       23.56       23.74      9.53 o 
  -1   1   8     1322.24     1305.37     28.09 o 
   0   1   8    39417.70    37519.20    447.90 o 
   1   1   8     5749.32     5290.91     69.49 o 
   2   1   8    30865.75    29488.99    429.41 o 
   3   1   8    13428.48    13841.58    249.84 o 
   4   1   8       43.90       61.97     29.98 o 
   5   1   8        1.14       43.41     27.94 o 
   6   1   8     4493.34     4724.90    131.96 o 
   7   1   8     2860.75     2526.19    312.39 o 
   8   1   8     8067.23     8475.25    361.85 o 
   9   1   8     2850.67     3104.83    129.46 o 
  10   1   8     4273.36     4324.92    189.96 o 
  11   1   8      320.43      316.30     87.64 o 
  12   1   8      205.34      160.52     93.57 o 
  13   1   8      550.29      407.63    235.63 o 
 -14   2   8       20.41       94.16     55.63 o 
 -13   2   8       14.41       18.31     35.29 o 
 -12   2   8      520.71      486.74     86.86 o 
 -11   2   8     9934.50    10317.92    362.69 o 
 -10   2   8     2415.51     2542.81     78.92 o 
  -9   2   8    17163.25    17852.06    412.67 o 
  -8   2   8     3240.55     3293.80     90.92 o 
  -7   2   8     1001.79      901.32     97.51 o 
  -6   2   8        3.05        5.22     15.25 o 
  -5   2   8     7022.15     7415.61    161.72 o 
  -4   2   8      841.32      857.69     33.55 o 
  -3   2   8    44772.23    42578.09    661.49 o 
  -2   2   8      566.69      608.51     22.69 o 
  -1   2   8    14972.54    13956.56    220.71 o 
   0   2   8       16.29       18.88     12.23 o 
   1   2   8       91.40      136.42     26.17 o 
   2   2   8     4534.40     5070.47    104.74 o 
   3   2   8    22293.06    22879.81    533.92 o 
   4   2   8     3140.57     2957.67     97.45 o 
   5   2   8    18866.21    19480.41    394.16 o 
   6   2   8     1547.85     1456.77    101.73 o 
   7   2   8     4320.52     4388.53    126.87 o 
   8   2   8      210.40      174.88     43.14 o 
   9   2   8       53.52       47.57     34.83 o 
  10   2   8       15.22       42.83     41.99 o 
  11   2   8     5511.68     5632.56    288.85 o 
  12   2   8      972.45      971.20    146.21 o 
  13   2   8     3861.22     3568.20    172.57 o 
 -14   3   8      185.60      145.21     54.15 o 
 -13   3   8     3868.62     3861.95    110.84 o 
 -12   3   8        8.49       70.33     38.94 o 
 -11   3   8     2008.20     2120.73     88.95 o 
 -10   3   8      537.23      549.15     96.73 o 
  -9   3   8      573.10      534.62     68.33 o 
  -8   3   8      121.17      132.37     31.86 o 
  -7   3   8    11885.56    12182.29    255.93 o 
  -6   3   8      634.02      696.96     43.34 o 
  -5   3   8    23997.83    24455.54    480.21 o 
  -4   3   8        7.57       20.92     26.90 o 
  -3   3   8    13111.32    14212.16    281.26 o 
  -2   3   8      148.44      147.38     32.55 o 
  -1   3   8    35940.50    36630.25    661.20 o 
   0   3   8      858.72      943.31     36.35 o 
   1   3   8    34634.57    31611.65    460.61 o 
   2   3   8     1234.54     1459.67     63.29 o 
   3   3   8    17518.81    18517.37    442.66 o 
   4   3   8      853.25      897.86     84.06 o 
   5   3   8       36.91       28.48     26.00 o 
   6   3   8      391.72      289.29     43.03 o 
   7   3   8    12800.99    13149.55    341.04 o 
   8   3   8      968.29     1061.09     67.14 o 
   9   3   8     8289.40     8351.31    279.00 o 
  10   3   8        5.93       12.37     45.96 o 
  11   3   8     2012.74     1655.24    225.04 o 
  12   3   8       96.49       91.45     91.42 o 
 -13   4   8       11.41       35.35     44.56 o 
 -12   4   8      644.40      547.67     96.02 o 
 -11   4   8     3219.73     3036.88    148.53 o 
 -10   4   8     6625.63     6649.51    266.77 o 
  -9   4   8     8935.64     9303.67    302.30 o 
  -8   4   8     3110.70     3315.10    112.94 o 
  -7   4   8    12415.30    12867.17    324.99 o 
  -6   4   8      171.71      152.23     32.98 o 
  -5   4   8     7359.08     7848.55    179.99 o 
  -4   4   8     7475.09     7504.38    172.36 o 
  -3   4   8    18377.64    18770.09    311.03 o 
  -2   4   8    24320.74    24347.00    330.88 o 
  -1   4   8    11162.96    11599.62    226.41 o 
   0   4   8      729.03      788.67     51.96 o 
   1   4   8       14.80       18.77     21.19 o 
   2   4   8      600.86      626.62    113.76 o 
   3   4   8    11811.17    11611.37    318.98 o 
   4   4   8     8494.07     8103.03    157.92 o 
   5   4   8    13939.49    13830.04    340.12 o 
   6   4   8     2487.10     2325.28    114.55 o 
   7   4   8     3470.14     3647.23    130.39 o 
   8   4   8     2241.76     2129.65    113.15 o 
   9   4   8     1266.53     1143.93     81.47 o 
  10   4   8     4332.78     4132.27    254.90 o 
  11   4   8     3955.36     3954.80    204.08 o 
  12   4   8     2269.21     2026.25    190.27 o 
 -13   5   8      999.43      740.34    124.68 o 
 -12   5   8     3952.48     4016.93    239.59 o 
 -11   5   8        9.74       25.46     46.17 o 
 -10   5   8      507.50      517.96     84.20 o 
  -9   5   8      148.79      155.29     45.01 o 
  -8   5   8     5964.38     5850.05    225.81 o 
  -7   5   8     1562.74     1561.32     58.76 o 
  -6   5   8    20598.26    21763.39    541.92 o 
  -5   5   8      922.33      953.30     49.77 o 
  -4   5   8     6069.59     6145.80    145.30 o 
  -3   5   8      320.82      319.42     47.19 o 
  -2   5   8     2487.16     2594.07     86.33 o 
  -1   5   8      740.57      788.39     46.25 o 
   0   5   8    12216.91    12017.86    312.34 o 
   1   5   8     4486.97     4495.34    214.69 o 
   2   5   8    24637.79    24215.85   2078.62 o 
   3   5   8      760.12      527.52    107.68 o 
   4   5   8     3885.60     3967.03    143.72 o 
   5   5   8      493.26      410.68     45.36 o 
   6   5   8     6598.14     6768.52    244.71 o 
   7   5   8      347.68      276.95     43.89 o 
   8   5   8    12265.56    12791.16    404.35 o 
   9   5   8     3025.94     2980.74    263.91 o 
  10   5   8     2009.28     2337.48    447.20 o 
  11   5   8      108.57       94.04     81.94 o 
  12   5   8       59.49       65.56     55.00 o 
 -12   6   8     1130.42      818.85    135.05 o 
 -11   6   8       78.86      105.60     36.34 o 
 -10   6   8     8127.64     8462.10    387.52 o 
  -9   6   8       74.39       83.02     40.78 o 
  -8   6   8     7292.79     7445.00    311.74 o 
  -7   6   8     1452.40     1268.77    119.38 o 
  -6   6   8       53.34       45.51     26.58 o 
  -5   6   8      120.44       72.83     40.55 o 
  -4   6   8     5034.56     5388.87    182.76 o 
  -3   6   8      730.64      759.37    125.43 o 
  -2   6   8    15648.13    16983.62    437.67 o 
  -1   6   8      357.26      354.44     78.79 o 
   0   6   8     3343.14     3404.87     96.42 o 
   1   6   8       30.82        9.48     21.90 o 
   2   6   8     1541.25     1700.48     74.68 o 
   3   6   8       11.40       38.74     44.97 o 
   4   6   8    10259.47    10796.36    343.98 o 
   5   6   8       31.58       42.40     21.64 o 
   6   6   8     3292.15     3423.27    132.89 o 
   7   6   8      236.87      130.86     34.06 o 
   8   6   8      774.30      910.20    185.12 o 
   9   6   8        4.02      -15.44    108.57 o 
  10   6   8     2879.63     2645.01    271.68 o 
  11   6   8      597.72      570.93    169.94 o 
 -12   7   8     1841.33     1484.08    289.72 o 
 -11   7   8     1889.08     1961.81    189.95 o 
 -10   7   8       31.40       32.71     61.99 o 
  -9   7   8      179.92      116.80     66.60 o 
  -8   7   8     1444.92     1349.67    102.10 o 
  -7   7   8     6464.37     6747.95    258.60 o 
  -6   7   8     7242.84     7362.09    297.33 o 
  -5   7   8     5329.14     5144.28    201.78 o 
  -4   7   8     4408.90     4457.02    195.23 o 
  -3   7   8        5.05       71.07     60.66 o 
  -2   7   8      934.11     1161.97    207.68 o 
  -1   7   8     9660.27     9681.55    363.50 o 
   0   7   8     9779.32     9626.67    351.27 o 
   1   7   8    10741.36    11347.16    397.76 o 
   2   7   8     8177.72     8255.95    274.25 o 
   3   7   8     1749.81     1643.22     81.62 o 
   4   7   8      489.60      464.13     45.73 o 
   5   7   8      140.93      161.09     45.24 o 
   6   7   8     1396.88     1213.14    186.32 o 
   7   7   8     2237.09     2792.66    273.72 o 
   8   7   8     2987.42     3201.20    206.12 o 
   9   7   8     5506.73     5213.13    356.56 o 
  10   7   8     1248.54     1249.87    251.89 o 
 -11   8   8     1528.74     1484.50    243.32 o 
 -10   8   8      498.30      429.61    112.85 o 
  -9   8   8     6426.79     6449.82    377.64 o 
  -8   8   8      371.21      387.12     71.14 o 
  -7   8   8     2337.12     2200.13    196.32 o 
  -6   8   8      404.80      332.10    115.77 o 
  -5   8   8     1212.65     1269.70    219.17 o 
  -4   8   8      320.04      355.40     73.59 o 
  -3   8   8     7220.18     7611.15    433.11 o 
  -2   8   8     1308.83     1362.23    183.12 o 
  -1   8   8    13510.93    14125.38    519.14 o 
   0   8   8     1148.81     1226.72     90.97 o 
   1   8   8       47.42       32.53     44.56 o 
   2   8   8      374.66      315.17     75.22 o 
   3   8   8     7134.35     7317.52    371.77 o 
   4   8   8     1726.01     1620.12    128.12 o 
   5   8   8     6927.53     7199.10    346.89 o 
   6   8   8      150.83      215.55     73.54 o 
   7   8   8     4103.34     3958.41    258.87 o 
   8   8   8      309.70      319.36     87.50 o 
   9   8   8      413.24      612.78    141.19 o 
  10   8   8      366.65      278.52     90.87 o 
 -10   9   8       30.75       53.63     66.77 o 
  -9   9   8      384.80      244.89     85.56 o 
  -8   9   8      298.61      424.33    108.56 o 
  -7   9   8     7385.46     7657.85    503.48 o 
  -6   9   8      391.30      356.56     72.20 o 
  -5   9   8     5981.65     6064.87    275.72 o 
  -4   9   8      213.12       83.04    190.31 o 
  -3   9   8     2721.90     2486.43    283.61 o 
  -2   9   8      255.88      207.64     82.05 o 
  -1   9   8     1165.39     1331.71    294.73 o 
   0   9   8     4421.80     4091.32    188.28 o 
   1   9   8    10607.96    10440.34    391.70 o 
   2   9   8     1617.31     1565.68     71.27 o 
   3   9   8     7314.33     7507.92    379.65 o 
   4   9   8        6.80      117.92     61.07 o 
   5   9   8       42.45       46.30     47.09 o 
   6   9   8     1345.25     1443.63    231.68 o 
   7   9   8     1752.33     1940.93    456.64 o 
   8   9   8      280.76      183.42    107.57 o 
   9   9   8     5821.84     5450.00    395.23 o 
  -9  10   8      941.01      719.93    142.81 o 
  -8  10   8     1144.18     1173.71    184.23 o 
  -7  10   8      117.74      102.40     94.07 o 
  -6  10   8      123.96      173.07     77.93 o 
  -5  10   8     1305.55     1504.80    148.16 o 
  -4  10   8     6107.93     6439.82    353.58 o 
  -3  10   8     2821.65     2862.38    385.69 o 
  -2  10   8     4689.31     4609.48    284.07 o 
  -1  10   8     3440.87     3634.75    166.10 o 
   0  10   8      910.71      837.12    184.88 o 
   1  10   8      109.26      121.93     72.25 o 
   2  10   8      605.09      512.81     98.29 o 
   3  10   8     3671.49     3490.62    199.85 o 
   4  10   8     4885.73     5279.21    428.84 o 
   5  10   8     3275.35     3014.64    652.62 o 
   6  10   8     2483.80     2647.22    266.36 o 
   7  10   8      226.87      104.33    126.31 o 
  -7  11   8      176.12      152.36    107.76 o 
  -6  11   8     4323.03     5005.47    395.41 o 
  -5  11   8       11.48      -19.54    117.12 o 
  -4  11   8     1812.53     1634.59    472.22 o 
  -3  11   8      170.98      158.51    111.05 o 
  -2  11   8        4.77       14.72     86.52 o 
  -1  11   8       11.66       65.66     52.01 o 
   0  11   8     2946.22     2863.86    188.27 o 
   1  11   8      265.15      252.64     92.18 o 
   2  11   8     6445.05     6059.25    619.54 o 
   3  11   8      461.19      420.08    101.69 o 
   4  11   8      701.35      628.14    197.59 o 
   5  11   8       69.36       48.54    105.08 o 
   6  11   8      992.42     1058.22    246.04 o 
  -5  12   8       61.46       90.38     71.44 o 
  -4  12   8     3036.74     3251.63    362.11 o 
  -3  12   8      892.49     1084.34    189.58 o 
  -2  12   8     4357.83     4264.87    317.75 o 
  -1  12   8      911.65      764.14    158.63 o 
   0  12   8     1192.33     1332.82    275.54 o 
   1  12   8        7.49       49.01     84.71 o 
   2  12   8      526.72      358.76    140.90 o 
   3  12   8      115.84       86.02     76.36 o 
 -13   0   9     5124.94     5608.44    443.84 o 
 -11   0   9    10013.58    10803.31    523.11 o 
  -9   0   9      469.55      552.69    130.86 o 
  -7   0   9     5592.98     5869.33    211.17 o 
  -5   0   9    27005.65    25599.68    523.50 o 
  -3   0   9    47917.05    47181.11   1582.30 o 
  -1   0   9    15668.35    16253.91    351.70 o 
   1   0   9     9327.11     8873.58    239.13 o 
   3   0   9    79679.88    78219.80   1261.85 o 
   5   0   9     7756.82     8057.63    284.94 o 
   7   0   9     8564.94     8703.84    465.43 o 
   9   0   9     2710.76     3048.72    212.74 o 
  11   0   9     5312.06     6128.32    428.25 o 
 -14   1   9      830.20      877.50    161.48 o 
 -13   1   9     3665.93     3452.82    169.90 o 
 -12   1   9       64.11       84.88     43.85 o 
 -11   1   9       84.35       70.44     29.76 o 
 -10   1   9     1240.13     1312.66     68.76 o 
  -9   1   9    11578.57    12026.26    281.57 o 
  -8   1   9     2412.03     2495.37     84.48 o 
  -7   1   9    11034.83    11087.67    335.11 o 
  -6   1   9      725.19      705.70     45.40 o 
  -5   1   9      243.89      259.82     16.20 o 
  -4   1   9      126.73      201.03     30.70 o 
  -3   1   9     2755.94     2580.88     73.42 o 
  -2   1   9     4234.44     4297.64     90.25 o 
  -1   1   9    24309.28    23602.44    354.41 o 
   0   1   9     5670.38     5280.54     73.33 o 
   1   1   9    16395.12    16098.93    321.46 o 
   2   1   9      348.11      299.47     57.21 o 
   3   1   9      260.39      251.62     51.24 o 
   4   1   9     6099.72     6399.26    153.30 o 
   5   1   9    28166.24    29210.94    662.07 o 
   6   1   9     4777.00     5053.18    176.81 o 
   7   1   9    19117.20    20245.58    702.78 o 
   8   1   9     3237.22     3133.93    168.93 o 
   9   1   9      658.74      583.69    123.89 o 
  10   1   9       81.73       54.81     72.51 o 
  11   1   9     1176.33     1340.67    226.41 o 
  12   1   9      350.10      224.82     78.48 o 
 -14   2   9      331.26      349.74     72.22 o 
 -13   2   9      277.48      209.99     51.85 o 
 -12   2   9     6445.48     6505.40    276.51 o 
 -11   2   9       28.19       49.03     34.16 o 
 -10   2   9     4001.02     4052.17    156.97 o 
  -9   2   9     2378.84     2351.00     78.86 o 
  -8   2   9      157.78      143.06     30.24 o 
  -7   2   9     4654.98     4838.67    144.11 o 
  -6   2   9    14415.79    15922.48    317.97 o 
  -5   2   9    13133.04    13392.90    241.81 o 
  -4   2   9    26120.01    25653.52    607.24 o 
  -3   2   9     1833.66     1966.52     48.44 o 
  -2   2   9    12843.30    13597.83    205.28 o 
  -1   2   9     1530.51     1660.71     51.78 o 
   0   2   9    12487.69    13087.78    255.46 o 
   1   2   9      733.86      712.03     43.35 o 
   2   2   9    15490.16    14325.14    290.33 o 
   3   2   9      867.38      643.47    139.38 o 
   4   2   9    15205.71    15676.90    258.25 o 
   5   2   9       61.80       52.93     30.54 o 
   6   2   9      116.59       95.63     26.42 o 
   7   2   9      110.54       93.21     48.14 o 
   8   2   9     4948.73     4942.79    216.13 o 
   9   2   9      471.54      463.87    127.46 o 
  10   2   9     8272.52     8506.28    370.59 o 
  11   2   9      631.86      687.41    142.84 o 
  12   2   9     2257.02     1958.43    365.68 o 
 -13   3   9       62.28       53.66     34.76 o 
 -12   3   9      220.53      184.93     50.29 o 
 -11   3   9       15.79       52.22     33.16 o 
 -10   3   9     5965.15     6141.37    226.66 o 
  -9   3   9      800.18      795.96     57.82 o 
  -8   3   9    22558.33    23853.12    553.27 o 
  -7   3   9     1609.72     1701.05     40.81 o 
  -6   3   9    14638.10    16252.79    210.68 o 
  -5   3   9      841.34      859.92     30.22 o 
  -4   3   9     2026.67     2238.96     48.36 o 
  -3   3   9      602.65      658.41     35.96 o 
  -2   3   9    43932.44    41737.90    911.24 o 
  -1   3   9       36.65       15.91     22.62 o 
   0   3   9    31239.00    29549.94    659.34 o 
   1   3   9      729.38      894.33     42.82 o 
   2   3   9     5348.61     5018.99    105.52 o 
   3   3   9     2755.08     2852.11     88.02 o 
   4   3   9     5659.15     5464.68    162.54 o 
   5   3   9     1512.64     1415.74     55.17 o 
   6   3   9    19610.90    20853.87    565.48 o 
   7   3   9        2.46       -8.85     28.40 o 
   8   3   9     6457.95     6457.91    301.46 o 
   9   3   9       21.68       -3.45     43.43 o 
  10   3   9      287.36      184.80     60.75 o 
  11   3   9      140.07      104.99     72.18 o 
  12   3   9     4875.58     4817.47    380.91 o 
 -13   4   9     2307.14     2187.11    290.11 o 
 -12   4   9     1756.49     1511.68    114.10 o 
 -11   4   9     2099.82     2141.75    102.88 o 
 -10   4   9     1280.69     1301.72    101.49 o 
  -9   4   9      814.05      707.03     96.98 o 
  -8   4   9       72.19       47.10     21.59 o 
  -7   4   9     3818.27     3808.26    125.08 o 
  -6   4   9     8208.67     8498.94    181.96 o 
  -5   4   9     5797.44     5549.46    215.53 o 
  -4   4   9     8768.53     8290.12    199.23 o 
  -3   4   9    13817.82    15096.18    276.44 o 
  -2   4   9     1992.07     1961.76     38.20 o 
  -1   4   9     1413.24     1578.39     39.96 o 
   0   4   9     2766.40     2790.84     59.07 o 
   1   4   9      851.85      679.32    152.07 o 
   2   4   9    14277.85    14429.45    412.53 o 
   3   4   9     6049.67     5756.53    256.17 o 
   4   4   9    11229.36    11006.82    300.40 o 
   5   4   9     5402.43     5384.96    196.05 o 
   6   4   9      407.62      199.09    107.02 o 
   7   4   9      799.70      773.87     73.35 o 
   8   4   9     8365.17     8176.54    198.19 o 
   9   4   9     5555.62     5487.18    260.03 o 
  10   4   9     6857.72     7131.94    399.85 o 
  11   4   9     1102.80      930.11    240.78 o 
  12   4   9     1051.22      941.07    207.45 o 
 -13   5   9     1667.15     1893.54    279.35 o 
 -12   5   9      266.60      200.60     49.50 o 
 -11   5   9       75.01       70.68     48.88 o 
 -10   5   9     1026.42     1040.83    147.80 o 
  -9   5   9     4190.06     4285.29    156.06 o 
  -8   5   9     4053.24     3948.80    145.03 o 
  -7   5   9    11860.80    12595.24    397.13 o 
  -6   5   9     2728.88     2734.49    110.08 o 
  -5   5   9     1155.20     1084.63     47.56 o 
  -4   5   9        1.65       -0.63     24.69 o 
  -3   5   9     5206.08     5170.81    126.95 o 
  -2   5   9     7671.96     7945.00    133.80 o 
  -1   5   9    16647.15    16479.31    375.57 o 
   0   5   9     1147.60     1178.97     71.54 o 
   1   5   9     9446.73     8725.54    400.50 o 
   2   5   9       32.95       75.37     50.04 o 
   3   5   9       70.89       61.21     41.80 o 
   4   5   9      148.54      152.01     51.77 o 
   5   5   9    13667.38    13914.16    425.34 o 
   6   5   9      361.62      369.94     89.65 o 
   7   5   9    10896.85    10361.44    566.87 o 
   8   5   9     2183.55     1972.51    117.26 o 
   9   5   9      518.76      603.51    165.57 o 
  10   5   9       97.12       77.21    112.81 o 
  11   5   9     2090.49     2082.68    440.02 o 
 -12   6   9       49.20       92.10     66.44 o 
 -11   6   9     9045.06     9437.18    442.91 o 
 -10   6   9     1151.32     1090.91    197.27 o 
  -9   6   9     1225.65     1217.12     94.99 o 
  -8   6   9       17.00       84.17     42.38 o 
  -7   6   9     5964.08     6093.58    238.16 o 
  -6   6   9        6.67       39.65     35.95 o 
  -5   6   9    21945.02    22441.12    664.10 o 
  -4   6   9     1654.44     1892.28     96.10 o 
  -3   6   9     6086.61     6640.31    225.36 o 
  -2   6   9       41.97       52.82     30.92 o 
  -1   6   9      828.46      837.98     98.21 o 
   0   6   9      600.80      613.67     37.41 o 
   1   6   9     3697.70     3599.13    155.69 o 
   2   6   9     1883.56     1851.00     89.40 o 
   3   6   9    12069.84    12580.81    429.27 o 
   4   6   9      846.13      722.97    119.94 o 
   5   6   9      946.20      944.85     64.79 o 
   6   6   9      142.68      107.15     51.82 o 
   7   6   9     1866.19     1784.55     84.34 o 
   8   6   9      131.75      113.24     79.46 o 
   9   6   9     7099.16     7759.39    473.06 o 
  10   6   9       56.54       -9.73    118.80 o 
  11   6   9     3159.24     3398.57    317.86 o 
 -12   7   9      360.35      212.76     91.14 o 
 -11   7   9      144.80      124.72     54.70 o 
 -10   7   9      541.68      503.23     98.50 o 
  -9   7   9     2798.04     2846.52    119.39 o 
  -8   7   9     6463.51     6674.16    304.12 o 
  -7   7   9     6750.45     7230.60    334.77 o 
  -6   7   9     7238.33     6753.95    259.50 o 
  -5   7   9        8.86      -25.85     49.86 o 
  -4   7   9       10.21       40.99     43.09 o 
  -3   7   9     1189.47     1578.91    284.74 o 
  -2   7   9     8825.38     9209.26    552.78 o 
  -1   7   9    10664.51    10555.64    373.94 o 
   0   7   9     2845.77     2695.67    102.86 o 
   1   7   9     8277.41     8647.40    364.33 o 
   2   7   9     1576.22     1699.83     78.17 o 
   3   7   9      593.75      641.46    121.27 o 
   4   7   9     1221.80     1229.09     91.60 o 
   5   7   9     4955.55     5284.44    283.01 o 
   6   7   9     4308.80     4600.99    229.89 o 
   7   7   9     5125.63     5538.78    351.82 o 
   8   7   9     2982.94     3099.51    221.61 o 
   9   7   9      183.04      161.01     56.00 o 
  10   7   9       12.02      -16.26     98.75 o 
 -11   8   9      225.94      199.80     55.95 o 
 -10   8   9     4562.47     4666.55    282.40 o 
  -9   8   9      412.33      350.27     95.44 o 
  -8   8   9      223.62      232.37     50.73 o 
  -7   8   9       37.06       59.53     39.26 o 
  -6   8   9     7576.42     7767.92    335.33 o 
  -5   8   9      895.90     1059.52    177.91 o 
  -4   8   9     7035.04     8022.79    426.21 o 
  -3   8   9     2908.43     2887.75    149.29 o 
  -2   8   9     1114.95     1160.00    216.94 o 
  -1   8   9      489.17      394.67    117.10 o 
   0   8   9     5022.89     4931.73    188.64 o 
   1   8   9      123.23      116.73     70.23 o 
   2   8   9    11655.62    12037.79    441.09 o 
   3   8   9     1365.88     1394.46    110.11 o 
   4   8   9     7936.82     7999.33    328.12 o 
   5   8   9        8.63       42.85     36.85 o 
   6   8   9      258.94      220.70     74.00 o 
   7   8   9        0.40      204.44    110.08 o 
   8   8   9     1604.63     1906.39    357.58 o 
   9   8   9      471.23      518.59    134.77 o 
 -10   9   9     1590.89     1405.59    277.80 o 
  -9   9   9      620.67      622.36    117.52 o 
  -8   9   9     4690.92     4658.66    492.52 o 
  -7   9   9       26.09       73.22     59.25 o 
  -6   9   9     2219.12     2197.96    100.15 o 
  -5   9   9      144.91      118.23     42.58 o 
  -4   9   9      448.86      474.93    137.94 o 
  -3   9   9       27.59      146.61     81.52 o 
  -2   9   9     7948.72     8306.21    513.70 o 
  -1   9   9     1227.58     1142.57    183.70 o 
   0   9   9    11712.36    11832.37    539.12 o 
   1   9   9      221.77      143.25     70.23 o 
   2   9   9     2348.72     2304.06    115.34 o 
   3   9   9      890.45      638.46    165.77 o 
   4   9   9     4767.56     4305.65    287.13 o 
   5   9   9      673.24      729.44    139.88 o 
   6   9   9     4965.59     5044.69    443.56 o 
   7   9   9     2015.16     2002.29    480.83 o 
   8   9   9     2145.79     2382.65    251.52 o 
  -8  10   9      120.69       12.46     89.61 o 
  -7  10   9     1145.15     1148.50    232.32 o 
  -6  10   9     3266.69     3191.39    240.49 o 
  -5  10   9     3902.47     4586.09    314.80 o 
  -4  10   9     1889.44     1713.65    347.70 o 
  -3  10   9     2962.08     3014.77    271.12 o 
  -2  10   9       16.61       36.80     62.43 o 
  -1  10   9      397.81      410.51     79.74 o 
   0  10   9      140.10      212.09     58.17 o 
   1  10   9     2936.35     2546.70    205.15 o 
   2  10   9     5722.57     5642.77    312.30 o 
   3  10   9     7310.05     7404.69    400.63 o 
   4  10   9     3338.69     3616.86    244.06 o 
   5  10   9     1128.04     1075.06    229.90 o 
   6  10   9       98.13       98.66    107.96 o 
   7  10   9      314.66      317.30    106.46 o 
  -7  11   9     3389.16     3492.50    226.81 o 
  -6  11   9        7.78       26.11    114.36 o 
  -5  11   9        4.60      -56.61    132.46 o 
  -4  11   9        1.48       62.88     75.63 o 
  -3  11   9     5307.49     5489.75    400.61 o 
  -2  11   9       23.26       26.11     98.13 o 
  -1  11   9     5412.26     5751.89    325.15 o 
   0  11   9        5.28       31.57     62.44 o 
   1  11   9     1460.61     1530.12    123.46 o 
   2  11   9      145.37      144.11     82.03 o 
   3  11   9      882.83      742.29    128.87 o 
   4  11   9        6.48       88.13     83.46 o 
   5  11   9     3789.58     4031.10    432.40 o 
  -4  12   9      933.36     1185.22    469.83 o 
  -3  12   9     3520.32     3476.82    168.65 o 
  -2  12   9      297.51      329.45    104.88 o 
  -1  12   9        1.92       -0.29     52.93 o 
   0  12   9       80.69       53.16     63.31 o 
   1  12   9     2020.83     2062.12    166.45 o 
   2  12   9      484.76      405.46    112.12 o 
   3  12   9     4067.74     3301.99    300.43 o 
 -14   0  10     5392.59     5220.11    552.05 o 
 -12   0  10     4570.25     4906.73    269.33 o 
 -10   0  10     1338.57     1344.37    116.64 o 
  -8   0  10     6801.79     6820.92    316.63 o 
  -6   0  10    18312.33    18687.95    533.47 o 
  -4   0  10     1603.67     1610.21     71.99 o 
  -2   0  10    11182.70    11079.61    233.67 o 
   0   0  10    19468.84    18655.88    404.65 o 
   2   0  10    37188.23    37610.46    872.64 o 
   4   0  10       91.49       88.17     60.80 o 
   6   0  10     4765.92     4924.91    281.79 o 
   8   0  10    14455.47    15700.41    823.19 o 
  10   0  10      112.05      177.19     86.74 o 
  12   0  10      638.88      337.30    436.68 o 
 -14   1  10       52.90       70.47     72.96 o 
 -13   1  10      305.07      225.97     76.64 o 
 -12   1  10     8256.44     8540.66    319.28 o 
 -11   1  10     3187.13     3085.17    137.33 o 
 -10   1  10     8809.53     8758.38    328.15 o 
  -9   1  10     6242.98     6650.08    283.44 o 
  -8   1  10     4146.61     4111.48    129.89 o 
  -7   1  10      919.77      923.81     60.15 o 
  -6   1  10     3697.90     3660.11     77.13 o 
  -5   1  10     2610.12     2609.53     56.04 o 
  -4   1  10    24748.02    25080.47    451.91 o 
  -3   1  10    23236.82    23237.96    295.16 o 
  -2   1  10    46294.46    42548.07    804.81 o 
  -1   1  10    16935.46    17117.99    269.95 o 
   0   1  10       50.28       81.38     19.60 o 
   1   1  10     8538.76     9121.09    171.32 o 
   2   1  10     4274.11     4099.05     95.33 o 
   3   1  10     8895.80     8891.66    218.49 o 
   4   1  10    35971.64    40355.14   1156.14 o 
   5   1  10     4174.02     4235.08    132.73 o 
   6   1  10     9430.42     9690.21    294.44 o 
   7   1  10      643.45      641.20    109.31 o 
   8   1  10      247.69      232.52     87.08 o 
   9   1  10      143.39      117.20     56.25 o 
  10   1  10     2369.60     2367.93    151.34 o 
  11   1  10     2261.84     2002.11    152.51 o 
  12   1  10     2305.97     2702.76    342.18 o 
 -14   2  10     1108.50      979.38    188.62 o 
 -13   2  10     3977.14     4206.08    191.57 o 
 -12   2  10     3185.25     3019.66    100.32 o 
 -11   2  10      580.01      456.52     81.44 o 
 -10   2  10       78.81       81.69     36.49 o 
  -9   2  10     1273.65     1215.55     73.54 o 
  -8   2  10     1041.32     1144.84     51.89 o 
  -7   2  10     4628.03     4561.69    102.23 o 
  -6   2  10     3759.93     3829.27    108.78 o 
  -5   2  10     6236.58     5837.13    126.33 o 
  -4   2  10       10.17       11.27     24.97 o 
  -3   2  10       10.84       16.77     14.81 o 
  -2   2  10     6051.05     6239.74    108.60 o 
  -1   2  10    31334.15    30156.65    815.59 o 
   0   2  10     9546.28     9618.20    177.14 o 
   1   2  10    12910.05    12757.36    277.42 o 
   2   2  10     4810.10     4731.29    116.24 o 
   3   2  10     7330.55     7328.97    232.57 o 
   4   2  10     4030.99     4347.37    132.73 o 
   5   2  10     2418.56     2604.70    112.90 o 
   6   2  10       76.20       87.53     35.50 o 
   7   2  10     8064.71     8428.50    314.97 o 
   8   2  10      952.66     1065.25    195.57 o 
   9   2  10     5786.67     6084.53    288.09 o 
  10   2  10       25.61        3.87     56.14 o 
  11   2  10      862.80      899.32    179.86 o 
  12   2  10      584.80      512.47    135.64 o 
 -13   3  10      415.03      438.82     87.25 o 
 -12   3  10       16.47       -3.67     40.42 o 
 -11   3  10     6433.81     6528.15    263.83 o 
 -10   3  10     1852.93     1832.10     75.53 o 
  -9   3  10    19037.25    20711.63    586.90 o 
  -8   3  10       58.23       98.01     26.57 o 
  -7   3  10     2315.70     2353.68     57.62 o 
  -6   3  10     1108.85     1172.92     61.00 o 
  -5   3  10     8754.89     9314.78    195.45 o 
  -4   3  10       17.90       21.28     19.54 o 
  -3   3  10    33190.55    34367.28    760.70 o 
  -2   3  10       17.93       39.60     35.34 o 
  -1   3  10    14944.93    14444.08    262.77 o 
   0   3  10     2680.28     2831.78     56.49 o 
   1   3  10     8214.14     8688.23    281.39 o 
   2   3  10      987.65     1026.53    218.21 o 
   3   3  10    20737.72    22050.09    547.18 o 
   4   3  10      817.20      833.57    127.36 o 
   5   3  10    12865.53    12571.71    339.12 o 
   6   3  10       52.20       40.17     25.12 o 
   7   3  10     3329.05     3361.23    141.18 o 
   8   3  10      484.76      182.76    142.35 o 
   9   3  10     9071.21     9047.95    400.50 o 
  10   3  10        8.19      -17.02    106.24 o 
  11   3  10     8490.88     9144.95    571.74 o 
  12   3  10      191.65       89.96     68.22 o 
 -13   4  10     3078.01     3675.93    219.87 o 
 -12   4  10      633.63      730.07    105.78 o 
 -11   4  10      465.30      478.47     86.75 o 
 -10   4  10      227.62      193.18     51.30 o 
  -9   4  10      266.35      252.55     43.27 o 
  -8   4  10     5156.08     5472.41    166.62 o 
  -7   4  10    11212.10    11735.90    305.71 o 
  -6   4  10     8119.86     8581.68    165.87 o 
  -5   4  10     5257.92     5290.83    146.53 o 
  -4   4  10     3252.45     3059.71    117.89 o 
  -3   4  10      161.80      166.08     24.60 o 
  -2   4  10      685.64      595.04     44.38 o 
  -1   4  10    16132.86    16201.85    320.31 o 
   0   4  10    13859.85    14248.77    301.27 o 
   1   4  10     9920.07    10279.64    300.83 o 
   2   4  10     1766.63     1457.62    131.03 o 
   3   4  10     4757.18     4884.13    178.51 o 
   4   4  10       87.93      116.06     40.67 o 
   5   4  10      624.73      739.05    137.22 o 
   6   4  10     2755.04     2714.15    131.10 o 
   7   4  10     6119.04     6357.04    302.83 o 
   8   4  10     4870.92     4610.39    237.58 o 
   9   4  10     6072.05     6190.97    235.79 o 
  10   4  10      286.63      111.22     95.57 o 
  11   4  10        3.65       82.91     74.47 o 
 -13   5  10        0.96      -26.87     85.92 o 
 -12   5  10     1680.08     1621.20    306.28 o 
 -11   5  10     1910.36     1580.66    136.61 o 
 -10   5  10     8317.83     9075.40    355.52 o 
  -9   5  10      478.94      409.25     64.06 o 
  -8   5  10     3982.72     3834.82    147.91 o 
  -7   5  10      623.61      583.52     53.44 o 
  -6   5  10     1115.28     1063.33     38.71 o 
  -5   5  10      327.92      292.16     67.71 o 
  -4   5  10    12065.77    12230.73    326.07 o 
  -3   5  10     3133.46     3380.48     84.25 o 
  -2   5  10    13654.33    13688.47    299.67 o 
  -1   5  10      484.66      462.28     28.06 o 
   0   5  10      658.89      702.63     35.62 o 
   1   5  10       46.26       74.64     39.91 o 
   2   5  10     4797.80     5007.99    205.07 o 
   3   5  10     3022.22     2888.97    131.91 o 
   4   5  10    12612.72    13011.10    500.79 o 
   5   5  10     2258.44     2372.80    166.90 o 
   6   5  10     4094.81     3863.59    187.92 o 
   7   5  10      438.89      372.31     69.83 o 
   8   5  10      426.61      418.14     93.03 o 
   9   5  10      229.00      228.72    116.61 o 
  10   5  10     5059.76     5470.11    366.12 o 
  11   5  10     1868.29     1763.04    278.72 o 
 -12   6  10     2854.42     2974.93    199.99 o 
 -11   6  10      736.07      804.65    138.31 o 
 -10   6  10      377.74      253.76     67.10 o 
  -9   6  10      619.68      670.02    110.53 o 
  -8   6  10    14656.30    16296.68    460.94 o 
  -7   6  10      578.21      567.81     93.55 o 
  -6   6  10    20205.82    22294.71    620.65 o 
  -5   6  10     5301.41     5425.18    231.87 o 
  -4   6  10     3777.89     3725.26    190.67 o 
  -3   6  10       15.70       16.83     55.22 o 
  -2   6  10     4012.12     4409.98    134.75 o 
  -1   6  10     5940.45     5993.55    214.80 o 
   0   6  10     3804.42     4001.78    159.57 o 
   1   6  10     2529.10     2382.89    129.66 o 
   2   6  10    10779.26     9743.99    418.77 o 
   3   6  10     1473.28     1249.67    162.98 o 
   4   6  10       36.06       19.12     48.34 o 
   5   6  10      277.33      213.02     77.99 o 
   6   6  10     6891.15     6906.32    297.37 o 
   7   6  10     1569.97     1532.98     94.47 o 
   8   6  10     9184.96     9733.75    566.10 o 
   9   6  10      263.35      263.92    120.55 o 
  10   6  10      833.87      956.07    182.43 o 
  11   6  10        4.05       49.36     67.39 o 
 -11   7  10     1335.60     1380.58    234.92 o 
 -10   7  10     2777.02     2959.47     99.47 o 
  -9   7  10     2590.85     2884.74    117.29 o 
  -8   7  10     3154.17     2890.27    101.17 o 
  -7   7  10     2924.32     2870.00    202.08 o 
  -6   7  10     1296.12      709.73    230.97 o 
  -5   7  10      697.40      836.62    119.46 o 
  -4   7  10     6148.08     6422.81    292.56 o 
  -3   7  10     5009.60     5502.33    323.60 o 
  -2   7  10     9392.89    10137.46    445.07 o 
  -1   7  10     2227.69     2343.21    175.15 o 
   0   7  10     1572.88     1589.28     72.18 o 
   1   7  10      188.67      168.95     47.92 o 
   2   7  10     2678.17     2740.20    158.66 o 
   3   7  10      495.51      639.85    130.94 o 
   4   7  10     8776.85     8650.48    365.87 o 
   5   7  10     3115.22     3312.87    155.07 o 
   6   7  10     3978.47     4203.86    215.26 o 
   7   7  10      122.77       73.43     92.60 o 
   8   7  10        1.28       39.05    124.44 o 
   9   7  10      722.23      716.92    165.15 o 
  10   7  10     2183.99     2463.36    359.36 o 
 -11   8  10      263.02      189.68     51.13 o 
 -10   8  10        1.00       22.05     46.46 o 
  -9   8  10     1040.56      997.60    133.14 o 
  -8   8  10      223.30      217.11     60.41 o 
  -7   8  10    10335.73    10666.34    631.91 o 
  -6   8  10     1343.60      944.81    257.46 o 
  -5   8  10     7992.28     8432.60    357.57 o 
  -4   8  10     2442.21     2197.00    157.22 o 
  -3   8  10      162.11      150.84     49.10 o 
  -2   8  10        8.81       72.47     54.49 o 
  -1   8  10     9357.72    10091.26    402.01 o 
   0   8  10      111.22      134.15     55.07 o 
   1   8  10    20699.21    22405.66    905.97 o 
   2   8  10     1078.70      379.70    362.47 o 
   3   8  10     2082.46     2063.77    121.02 o 
   4   8  10      211.94      199.77     60.80 o 
   5   8  10      774.16      666.67    128.99 o 
   6   8  10      480.50      512.77    118.15 o 
   7   8  10     6892.72     7648.12    429.49 o 
   8   8  10      772.39      679.91    144.96 o 
   9   8  10     4785.53     4726.68    360.05 o 
  -9   9  10     1489.15     1488.09    356.62 o 
  -8   9  10      206.94      213.09    124.72 o 
  -7   9  10      225.03      226.46     91.47 o 
  -6   9  10      260.17      152.31     71.73 o 
  -5   9  10     3241.79     3094.90    137.48 o 
  -4   9  10     1248.27     1222.20    304.66 o 
  -3   9  10    12379.60    12785.42   1167.96 o 
  -2   9  10       19.90      -35.08     86.33 o 
  -1   9  10     1639.99     1579.49    143.43 o 
   0   9  10        1.35       62.92     61.28 o 
   1   9  10      115.10      115.71     35.44 o 
   2   9  10       67.36      144.50     59.99 o 
   3   9  10     6137.28     6183.46    349.86 o 
   4   9  10      892.49      953.67    161.66 o 
   5   9  10     4519.18     4782.09    237.55 o 
   6   9  10      548.61      652.12    148.84 o 
   7   9  10      253.42      266.70     70.93 o 
   8   9  10      592.69      523.02    118.93 o 
  -8  10  10     2155.38     2353.68    179.96 o 
  -7  10  10     1816.05     1737.66    194.70 o 
  -6  10  10     1594.88     1467.01    272.28 o 
  -5  10  10      912.97     1037.88    290.17 o 
  -4  10  10      451.43      358.35    114.78 o 
  -3  10  10       22.86      106.11     85.77 o 
  -2  10  10      406.76      390.82     98.37 o 
  -1  10  10     2174.62     1795.87    335.18 o 
   0  10  10     4365.15     4410.73    233.80 o 
   1  10  10     2393.79     2099.42    119.17 o 
   2  10  10     4052.31     3718.31    238.45 o 
   3  10  10     1275.82     1524.39    148.96 o 
   4  10  10      135.62       93.09     36.69 o 
   5  10  10       29.21      -53.35    113.90 o 
   6  10  10     1671.66     1446.92    286.62 o 
   7  10  10     1982.45     2011.97    426.84 o 
  -6  11  10      725.38      583.17    132.97 o 
  -5  11  10       28.90       70.59     75.54 o 
  -4  11  10     6039.65     5912.58    505.00 o 
  -3  11  10      543.98      372.85     97.76 o 
  -2  11  10     5621.77     5160.14    371.67 o 
  -1  11  10       24.26      -37.49     65.00 o 
   0  11  10      440.41      235.71    108.92 o 
   1  11  10        0.05      113.26     63.17 o 
   2  11  10     3664.40     3362.94    133.68 o 
   3  11  10       62.76       11.31    109.85 o 
   4  11  10     6186.24     5996.65    491.38 o 
   5  11  10      192.73      259.17     84.00 o 
  -3  12  10       24.30      -23.88     59.62 o 
  -2  12  10      216.31      180.94    104.18 o 
  -1  12  10      291.13      330.40     99.46 o 
   0  12  10     3272.81     3073.92    239.04 o 
   1  12  10      678.86      493.82    117.69 o 
   2  12  10     1844.15     1522.73    284.25 o 
 -13   0  11      436.54      413.08    162.96 o 
 -11   0  11     1807.17     1623.04     88.79 o 
  -9   0  11    13519.37    14369.19    596.66 o 
  -7   0  11     5592.73     5745.35    260.58 o 
  -5   0  11       30.61        9.81     14.26 o 
  -3   0  11     6591.33     5669.77    172.57 o 
  -1   0  11    86723.31    82314.12   1511.10 o 
   1   0  11     2691.10     2558.74     71.09 o 
   3   0  11      118.22       84.13     76.50 o 
   5   0  11    23454.40    26576.39   1096.14 o 
   7   0  11    19798.20    21516.58    878.11 o 
   9   0  11       17.02       29.18     65.16 o 
  11   0  11     1749.04     1768.12    555.53 o 
 -14   1  11      428.60      387.20    103.04 o 
 -13   1  11     4328.45     4171.96    202.21 o 
 -12   1  11     1058.07     1131.53    114.67 o 
 -11   1  11     4969.59     4894.02    214.91 o 
 -10   1  11     1593.84     1511.24     87.28 o 
  -9   1  11       76.77       48.17     34.75 o 
  -8   1  11      803.90      752.96     73.70 o 
  -7   1  11    18681.37    19901.08    433.43 o 
  -6   1  11     3224.41     3355.50     84.58 o 
  -5   1  11    26755.61    28717.73    562.73 o 
  -4   1  11     7910.62     8378.46    205.05 o 
  -3   1  11    23244.23    23611.81    530.05 o 
  -2   1  11    12252.45    11946.75    450.32 o 
  -1   1  11     6070.87     6569.67    123.66 o 
   0   1  11     2917.51     2758.27     60.51 o 
   1   1  11    17546.30    17095.72    330.75 o 
   2   1  11    16643.23    16718.44    354.86 o 
   3   1  11    18776.43    19353.21    427.92 o 
   4   1  11      435.07      472.07    100.59 o 
   5   1  11        8.74       22.44     30.77 o 
   6   1  11      391.25      406.14     60.88 o 
   7   1  11     2182.89     2037.92    268.23 o 
   8   1  11     6846.52     6908.13    313.67 o 
   9   1  11     9359.71     9921.76    440.07 o 
  10   1  11     1937.97     1802.16    142.46 o 
  11   1  11     1470.95     1169.40    206.66 o 
  12   1  11      133.57      145.14     85.73 o 
 -13   2  11      922.85      800.11    120.91 o 
 -12   2  11      929.98      772.95    106.35 o 
 -11   2  11     2827.15     2797.81     85.88 o 
 -10   2  11     2053.02     2176.90     66.62 o 
  -9   2  11     2475.57     2342.44    129.89 o 
  -8   2  11     7590.03     7987.12    249.22 o 
  -7   2  11     1605.11     1603.86     47.94 o 
  -6   2  11     1900.34     2065.51    106.11 o 
  -5   2  11      819.33      911.91     52.07 o 
  -4   2  11     3387.77     3452.61     79.06 o 
  -3   2  11     1973.61     1816.36     56.02 o 
  -2   2  11    25029.72    24107.24    426.35 o 
  -1   2  11     6279.16     6575.82     98.23 o 
   0   2  11     7759.02     7084.68    248.87 o 
   1   2  11     5412.44     5758.18    161.94 o 
   2   2  11      442.37      449.01     41.82 o 
   3   2  11     1724.05     1584.79     72.01 o 
   4   2  11    13640.93    13826.31    356.94 o 
   5   2  11     2314.27     2055.85     93.87 o 
   6   2  11     9003.90     9255.70    310.50 o 
   7   2  11     2937.80     2871.18    118.14 o 
   8   2  11     3640.25     3841.68    171.27 o 
   9   2  11       23.50      123.71     37.44 o 
  10   2  11       30.96       40.40     47.16 o 
  11   2  11      765.08      794.71    144.63 o 
  12   2  11     2979.49     3126.93    576.35 o 
 -13   3  11       64.86       62.35     50.09 o 
 -12   3  11     5578.91     5805.48    277.36 o 
 -11   3  11      361.98      382.46     65.39 o 
 -10   3  11     1918.56     1988.93     59.08 o 
  -9   3  11       68.91       65.23     27.82 o 
  -8   3  11      975.36      969.35     95.57 o 
  -7   3  11      252.88      256.60     50.79 o 
  -6   3  11     9753.21     9770.99    236.98 o 
  -5   3  11        4.26       10.47     30.60 o 
  -4   3  11    20322.24    20913.74    486.34 o 
  -3   3  11       15.12       32.99     18.05 o 
  -2   3  11     2211.48     2142.23     49.60 o 
  -1   3  11      249.76      262.66     39.73 o 
   0   3  11    10080.63    10200.75    275.98 o 
   1   3  11      272.24      195.30     25.76 o 
   2   3  11    18227.77    18223.73    568.90 o 
   3   3  11      111.56      165.26     64.95 o 
   4   3  11     3564.96     3319.90    154.80 o 
   5   3  11      165.95      141.04     33.93 o 
   6   3  11       21.18      -25.63     34.32 o 
   7   3  11       23.88       42.19     34.67 o 
   8   3  11    12040.27    12187.98    421.98 o 
   9   3  11        2.60       10.80     61.27 o 
  10   3  11     7107.24     7272.29    525.95 o 
  11   3  11      182.07       73.13    157.06 o 
  12   3  11     1132.17     1106.30    295.12 o 
 -13   4  11       42.06       36.71     58.55 o 
 -12   4  11       37.05       68.72     47.18 o 
 -11   4  11      573.15      486.91     80.47 o 
 -10   4  11     1439.28     1534.54     76.41 o 
  -9   4  11     4750.10     4822.30    187.40 o 
  -8   4  11    12890.87    13870.67    402.12 o 
  -7   4  11     4260.45     4144.35    152.02 o 
  -6   4  11     4118.65     4212.15    134.76 o 
  -5   4  11      557.40      582.72    106.49 o 
  -4   4  11      396.50      446.51     74.92 o 
  -3   4  11     3605.76     3431.01     80.10 o 
  -2   4  11    15151.89    16020.58    323.95 o 
  -1   4  11    10632.67    11061.45    253.72 o 
   0   4  11     4549.04     4441.46    128.12 o 
   1   4  11      566.62      637.30    102.46 o 
   2   4  11      874.45      875.77    158.46 o 
   3   4  11     3388.89     3316.47    179.26 o 
   4   4  11    10881.96    11260.53    507.16 o 
   5   4  11    13767.76    13801.99    476.41 o 
   6   4  11     8010.03     8272.37    358.88 o 
   7   4  11     4504.92     4457.50    180.64 o 
   8   4  11     2627.66     2450.45    193.65 o 
   9   4  11      286.46      240.48     69.04 o 
  10   4  11      916.45      712.04    141.22 o 
  11   4  11     1264.94     1078.40    249.61 o 
 -12   5  11     1442.03     1539.30    228.83 o 
 -11   5  11     7560.17     7723.77    356.76 o 
 -10   5  11      127.75      184.44     54.38 o 
  -9   5  11        6.96      -18.03     29.01 o 
  -8   5  11     2026.78     2206.06    103.42 o 
  -7   5  11     7925.52     8152.77    277.71 o 
  -6   5  11     2995.75     2961.08    145.11 o 
  -5   5  11    15881.55    16576.17    500.41 o 
  -4   5  11      992.31      962.15     72.22 o 
  -3   5  11     5425.33     5161.56    157.13 o 
  -2   5  11      333.22      419.05     69.12 o 
  -1   5  11     1856.07     1815.50     57.43 o 
   0   5  11      125.04      120.58     31.74 o 
   1   5  11    16184.51    16200.17    495.02 o 
   2   5  11     1818.30     1795.63    147.62 o 
   3   5  11    15459.12    15235.51    523.13 o 
   4   5  11      185.17      212.76     60.58 o 
   5   5  11      801.38      647.95    183.77 o 
   6   5  11      532.07      499.66    142.88 o 
   7   5  11     4547.25     4491.02    344.31 o 
   8   5  11      822.18      382.57    240.47 o 
   9   5  11     5876.12     6134.81    421.00 o 
  10   5  11     1080.74      885.00    199.03 o 
  11   5  11      740.99      493.94    158.01 o 
 -12   6  11      148.24      112.62     67.36 o 
 -11   6  11     1914.19     1950.04    165.31 o 
 -10   6  11       63.06       69.04     51.11 o 
  -9   6  11    12859.25    13909.25    671.82 o 
  -8   6  11       26.60       53.82     61.15 o 
  -7   6  11    10975.56    11600.79    350.80 o 
  -6   6  11      361.48      287.42     80.88 o 
  -5   6  11       73.81       51.65     44.67 o 
  -4   6  11        6.41       13.74     49.22 o 
  -3   6  11     8660.55     9492.81    332.47 o 
  -2   6  11     1514.74     1599.36    100.17 o 
  -1   6  11    15326.85    16348.86    489.58 o 
   0   6  11     1197.64     1125.68     63.87 o 
   1   6  11     4217.54     3950.06    227.32 o 
   2   6  11      188.48      198.00     63.32 o 
   3   6  11     1717.77     1606.42    123.60 o 
   4   6  11      179.54      122.79     65.59 o 
   5   6  11    11306.52    12196.17    504.59 o 
   6   6  11     1612.61     1662.05    100.89 o 
   7   6  11     5267.22     5757.64    317.48 o 
   8   6  11      782.24      713.12    173.99 o 
   9   6  11        2.79      131.62     83.82 o 
  10   6  11       77.95       61.68     80.74 o 
 -11   7  11     1839.35     1833.42    297.06 o 
 -10   7  11      373.80      362.27    112.62 o 
  -9   7  11      237.26      251.76     75.35 o 
  -8   7  11     1114.93     1082.46    143.68 o 
  -7   7  11     2273.57     2138.86    126.20 o 
  -6   7  11     3557.00     3395.31    126.85 o 
  -5   7  11     5069.77     4956.49    208.65 o 
  -4   7  11     6850.36     6738.05    348.47 o 
  -3   7  11     3967.53     4088.14    150.12 o 
  -2   7  11      389.34      366.38     68.07 o 
  -1   7  11      948.51      998.41     84.41 o 
   0   7  11     2986.46     3186.97    187.45 o 
   1   7  11     8363.20     8501.94    409.40 o 
   2   7  11     4274.48     3836.37    224.64 o 
   3   7  11     5178.07     5130.64    240.57 o 
   4   7  11     1832.20     1624.48    187.65 o 
   5   7  11      116.49      172.37     41.70 o 
   6   7  11       92.18       70.26     45.27 o 
   7   7  11      237.59      284.17     84.50 o 
   8   7  11     1057.99     1008.59    192.87 o 
   9   7  11     4680.71     4833.36    455.39 o 
  10   7  11      963.99      870.82    199.04 o 
 -10   8  11     3291.95     3131.56    214.76 o 
  -9   8  11       18.45       75.96     47.23 o 
  -8   8  11     3712.27     3997.22    148.10 o 
  -7   8  11      837.15      734.69    108.85 o 
  -6   8  11      374.82      374.27     81.33 o 
  -5   8  11      268.29      246.09     71.06 o 
  -4   8  11     1000.63     1119.28    162.36 o 
  -3   8  11      797.90      852.80    167.41 o 
  -2   8  11    10866.82    11345.81    431.25 o 
  -1   8  11      280.99      258.55     79.35 o 
   0   8  11    15305.77    15399.56    808.21 o 
   1   8  11     3005.12     2858.33    144.08 o 
   2   8  11       39.82       63.20     64.37 o 
   3   8  11        1.42       65.83     64.54 o 
   4   8  11     3834.72     3654.46    158.44 o 
   5   8  11      925.83      819.59    188.15 o 
   6   8  11     8761.54     9490.09    444.31 o 
   7   8  11      401.55      550.70    185.66 o 
   8   8  11     1426.25     1384.86    284.19 o 
   9   8  11      424.56      449.97    125.96 o 
  -9   9  11      163.57      152.08     85.27 o 
  -8   9  11       54.72      112.14     46.19 o 
  -7   9  11      615.29      557.28    140.57 o 
  -6   9  11     5291.08     5478.73    196.78 o 
  -5   9  11     2859.80     2837.92    137.90 o 
  -4   9  11     8096.25     7931.62    400.12 o 
  -3   9  11       84.77      100.70     69.96 o 
  -2   9  11       52.12       56.06     56.31 o 
  -1   9  11      283.36      195.28     71.92 o 
   0   9  11     5188.23     4763.75    255.49 o 
   1   9  11      361.37      315.99    109.83 o 
   2   9  11     9268.72     9337.51    449.43 o 
   3   9  11     1997.70     1774.00    293.52 o 
   4   9  11     1567.30     1725.73    127.00 o 
   5   9  11        0.19       56.62     49.75 o 
   6   9  11      464.15      387.65    142.56 o 
   7   9  11      561.30      528.44    141.24 o 
   8   9  11     1792.55     1488.41    319.34 o 
  -8  10  11     1200.43     1072.24    263.19 o 
  -7  10  11     1375.89     1234.08    310.45 o 
  -6  10  11       16.76       45.89     80.09 o 
  -5  10  11      481.76      422.04    146.31 o 
  -4  10  11     1092.96      989.26    220.05 o 
  -3  10  11     4408.58     4414.64    315.54 o 
  -2  10  11     6043.10     5966.67    314.11 o 
  -1  10  11     4105.84     3876.34    205.62 o 
   0  10  11     1096.03      818.43    181.56 o 
   1  10  11      446.34      331.85     99.30 o 
   2  10  11       56.48       30.98     50.98 o 
   3  10  11     1729.36     1805.92    198.75 o 
   4  10  11      966.43     1051.35    210.31 o 
   5  10  11     4864.80     4805.32    344.87 o 
   6  10  11     1117.67     1255.64    188.08 o 
  -6  11  11      210.19      261.36    129.42 o 
  -5  11  11     4210.60     4488.60    955.64 o 
  -4  11  11      235.56      273.71    127.54 o 
  -3  11  11     1530.97     1532.58    291.05 o 
  -2  11  11      160.81      158.18     75.60 o 
  -1  11  11       82.97       54.30     48.93 o 
   0  11  11      403.94      404.24    103.43 o 
   1  11  11     4494.52     4177.11    243.57 o 
   2  11  11      596.50      472.90    148.46 o 
   3  11  11     4915.33     4158.18    400.38 o 
   4  11  11       12.71      101.03    164.96 o 
  -2  12  11      812.03      730.52    156.01 o 
  -1  12  11     3429.14     3294.76    325.55 o 
   0  12  11      163.64      130.97     50.29 o 
   1  12  11      707.02      534.91    168.99 o 
 -12   0  12     7262.17     7409.27    482.94 o 
 -10   0  12     8832.79     9634.29    380.08 o 
  -8   0  12     3791.89     3749.31    178.06 o 
  -6   0  12     7889.10     8250.77    339.53 o 
  -4   0  12    39052.07    40850.25    676.10 o 
  -2   0  12    26868.52    26831.75    586.87 o 
   0   0  12     2105.05     2240.41     75.12 o 
   2   0  12    16720.24    17167.31    645.76 o 
   4   0  12    21944.09    23404.98    802.66 o 
   6   0  12     2851.02     2966.18    394.16 o 
   8   0  12     4773.25     5345.30    357.03 o 
  10   0  12     6022.08     6319.63    434.06 o 
  12   0  12     3243.88     3422.60   1232.05 o 
 -13   1  12      539.87      491.71    128.38 o 
 -12   1  12     2986.44     3112.69     88.54 o 
 -11   1  12        1.19       48.20     27.31 o 
 -10   1  12       31.52       19.17     34.72 o 
  -9   1  12     1057.03      986.65    105.54 o 
  -8   1  12    16970.55    18047.42    382.04 o 
  -7   1  12     2733.19     2744.30     82.38 o 
  -6   1  12     6076.00     5945.69    178.48 o 
  -5   1  12       22.81        4.26     24.20 o 
  -4   1  12       27.27       48.52     27.89 o 
  -3   1  12       94.35       47.06     21.32 o 
  -2   1  12    13645.48    13613.84    245.86 o 
  -1   1  12    17137.82    17720.83    299.78 o 
   0   1  12    48014.19    46041.74    657.74 o 
   1   1  12     3192.05     2897.33     70.71 o 
   2   1  12    21862.74    22551.41    494.81 o 
   3   1  12      203.88      135.23     69.42 o 
   4   1  12      517.17      528.45     79.28 o 
   5   1  12      358.62      326.00     62.13 o 
   6   1  12     4203.51     4053.70    140.95 o 
   7   1  12     6470.55     6617.21    318.74 o 
   8   1  12     7202.64     7468.39    352.28 o 
   9   1  12      105.90       21.11     88.60 o 
  10   1  12      404.69      378.58    100.02 o 
  11   1  12       79.12       75.17     58.67 o 
  12   1  12     1724.10     1603.59    407.04 o 
 -13   2  12      971.89      943.23    167.99 o 
 -12   2  12     1358.00     1341.46    205.98 o 
 -11   2  12     5013.24     5125.81    217.88 o 
 -10   2  12     3526.64     3376.61     98.53 o 
  -9   2  12    10591.05    11156.55    440.63 o 
  -8   2  12       57.12       82.97     25.32 o 
  -7   2  12      107.57      113.25     21.92 o 
  -6   2  12     3570.95     3629.16    130.91 o 
  -5   2  12    12786.01    13231.05    338.89 o 
  -4   2  12     9057.04     9358.40    253.42 o 
  -3   2  12    23652.79    22932.18    420.06 o 
  -2   2  12     1676.09     1767.43     37.62 o 
  -1   2  12      379.78      430.74     35.45 o 
   0   2  12       62.67       44.61     19.81 o 
   1   2  12     6893.71     7095.05    240.70 o 
   2   2  12     4866.93     5386.66    210.95 o 
   3   2  12    20247.30    20007.26    402.15 o 
   4   2  12     3372.27     3520.56    140.20 o 
   5   2  12     2916.19     2881.48    113.84 o 
   6   2  12     1602.52     1622.24    101.10 o 
   7   2  12      108.66       46.33     36.00 o 
   8   2  12      593.76      647.91    153.94 o 
   9   2  12     5109.67     5252.65    286.64 o 
  10   2  12     1430.21     1370.23    252.86 o 
  11   2  12     3853.27     3860.58    268.23 o 
 -13   3  12     6005.71     6342.69    411.51 o 
 -12   3  12        0.97       11.86     60.17 o 
 -11   3  12       96.82       97.75     51.75 o 
 -10   3  12       35.76       57.92     37.13 o 
  -9   3  12     4366.06     4723.92    127.15 o 
  -8   3  12      323.30      386.52     71.89 o 
  -7   3  12    15789.16    16056.97    509.97 o 
  -6   3  12      609.05      642.31     42.58 o 
  -5   3  12     5090.95     5037.60    175.93 o 
  -4   3  12      353.86      337.65     47.92 o 
  -3   3  12       13.32       31.63     12.72 o 
  -2   3  12      897.61      949.09     35.11 o 
  -1   3  12    17067.66    16541.34    393.63 o 
   0   3  12      102.32      125.41     23.82 o 
   1   3  12    11477.68    11581.94    298.56 o 
   2   3  12     3071.06     3103.51    155.68 o 
   3   3  12       17.79        1.05     58.99 o 
   4   3  12       32.14       -0.06     24.38 o 
   5   3  12     3986.46     4047.19    167.83 o 
   6   3  12      481.96      484.70     85.65 o 
   7   3  12     3711.60     4338.03    262.95 o 
   8   3  12      807.77      749.66    184.47 o 
   9   3  12     2847.69     3095.16    195.53 o 
  10   3  12      327.89      301.72     99.67 o 
  11   3  12        3.08       23.43     85.48 o 
 -13   4  12      648.70      573.74    132.32 o 
 -12   4  12     2078.28     2496.16    123.61 o 
 -11   4  12     2360.92     2393.82    168.21 o 
 -10   4  12     9410.23    10097.42    372.18 o 
  -9   4  12     2010.25     2156.76     86.90 o 
  -8   4  12     3388.41     3517.82    130.13 o 
  -7   4  12       38.89       42.68     22.30 o 
  -6   4  12     2010.19     2146.35    215.33 o 
  -5   4  12     2040.93     1840.82    105.43 o 
  -4   4  12     6288.50     6267.44    204.91 o 
  -3   4  12     8610.79     8936.36    133.65 o 
  -2   4  12     2907.81     2639.09     77.45 o 
  -1   4  12     4159.88     4049.08     99.49 o 
   0   4  12       76.32       55.59     19.03 o 
   1   4  12      826.16      902.98    138.02 o 
   2   4  12     7835.88     7760.88    301.77 o 
   3   4  12    19386.83    19681.90    675.89 o 
   4   4  12     6621.81     6523.47    267.66 o 
   5   4  12     8035.81     8363.31    413.41 o 
   6   4  12     1063.58     1096.73    196.97 o 
   7   4  12      374.43      315.14    105.35 o 
   8   4  12     2544.47     2305.61    148.64 o 
   9   4  12     4060.10     3940.98    241.76 o 
  10   4  12     2881.83     2788.18    181.80 o 
  11   4  12     3327.45     3208.17    180.48 o 
 -12   5  12     1518.57     1418.66    249.87 o 
 -11   5  12       11.34       67.38     56.22 o 
 -10   5  12      937.23      834.39    150.41 o 
  -9   5  12      918.14     1067.66     62.30 o 
  -8   5  12    15945.69    16644.89    468.52 o 
  -7   5  12      990.98      994.52     58.56 o 
  -6   5  12     9536.03    10252.22    268.01 o 
  -5   5  12      337.05      304.68     82.47 o 
  -4   5  12      371.33      422.25     36.88 o 
  -3   5  12      774.95      704.25    104.72 o 
  -2   5  12     6577.54     6640.99    184.77 o 
  -1   5  12      293.69      212.19     40.22 o 
   0   5  12    20059.46    20022.74    526.68 o 
   1   5  12      561.81      375.60    115.90 o 
   2   5  12     7274.00     7206.30    273.74 o 
   3   5  12       29.54       91.31     58.22 o 
   4   5  12     1348.99     1570.15    225.09 o 
   5   5  12      698.29      700.18    102.59 o 
   6   5  12    14349.43    14741.73    508.47 o 
   7   5  12     1234.91      626.37    322.36 o 
   8   5  12     7484.52     7228.43    340.09 o 
   9   5  12       21.23       75.61    100.97 o 
  10   5  12       28.53       13.49    109.99 o 
 -12   6  12     3699.59     4023.94    346.83 o 
 -11   6  12      344.59      298.65     65.29 o 
 -10   6  12     9366.04    10194.07    470.17 o 
  -9   6  12       10.54       32.83     41.52 o 
  -8   6  12     1843.17     1794.90    127.82 o 
  -7   6  12       56.38       57.77     62.74 o 
  -6   6  12     2821.58     2954.89    161.44 o 
  -5   6  12      132.20      146.80     38.60 o 
  -4   6  12    16640.38    17260.91    436.75 o 
  -3   6  12        7.01       25.22     46.71 o 
  -2   6  12    14738.80    15274.50    423.56 o 
  -1   6  12     2444.24     2344.02    149.60 o 
   0   6  12      890.52      876.88     79.48 o 
   1   6  12     1873.80     1668.44     83.94 o 
   2   6  12     6921.98     7041.14    318.39 o 
   3   6  12       41.16       82.01     61.78 o 
   4   6  12    17178.45    17211.83    627.95 o 
   5   6  12        8.64       46.98     54.57 o 
   6   6  12     2275.59     2620.82    285.58 o 
   7   6  12       54.76       39.75     65.45 o 
   8   6  12      588.51      663.11    166.90 o 
   9   6  12        8.25       75.61     84.88 o 
  10   6  12     4630.16     4609.88    494.48 o 
 -11   7  12       19.53       19.47     35.64 o 
 -10   7  12      385.26      380.40    102.77 o 
  -9   7  12     3729.87     3593.46    197.12 o 
  -8   7  12     2421.49     2318.42    101.68 o 
  -7   7  12    10152.77    10421.92    404.17 o 
  -6   7  12     2642.15     2490.49    108.40 o 
  -5   7  12      688.06      729.77    122.07 o 
  -4   7  12      118.74      102.56     48.55 o 
  -3   7  12     1408.11     1426.52    109.22 o 
  -2   7  12     5780.25     6268.40    323.78 o 
  -1   7  12     5831.14     5758.24    226.51 o 
   0   7  12     4523.68     4599.92    297.80 o 
   1   7  12     3319.73     3211.02    181.09 o 
   2   7  12     2602.00     2329.22    143.26 o 
   3   7  12      610.42      485.65    112.92 o 
   4   7  12      269.30      253.96     50.78 o 
   5   7  12      728.84      717.37    113.52 o 
   6   7  12     4889.17     4793.83    282.93 o 
   7   7  12     1741.97     1643.07    275.97 o 
   8   7  12     4091.95     4186.92    635.01 o 
   9   7  12      631.42      830.04    173.33 o 
 -10   8  12       59.26      -91.63     82.70 o 
  -9   8  12     1256.24     1305.82    388.25 o 
  -8   8  12       74.53       79.69     38.74 o 
  -7   8  12      176.69      163.17     42.47 o 
  -6   8  12      173.94       91.63     76.29 o 
  -5   8  12     4494.70     4408.70    279.85 o 
  -4   8  12       33.74      112.90     54.30 o 
  -3   8  12     7730.71     8286.93    414.08 o 
  -2   8  12      559.75      662.71    100.93 o 
  -1   8  12     1915.13     2027.89    139.28 o 
   0   8  12      611.98      578.63    138.86 o 
   1   8  12     1412.72     1435.85    134.60 o 
   2   8  12      426.85      192.15    127.56 o 
   3   8  12    11361.50    11760.94    512.69 o 
   4   8  12      625.08      489.50    110.29 o 
   5   8  12     3385.94     3509.16    182.85 o 
   6   8  12        5.31       88.70    102.83 o 
   7   8  12      170.52      260.67    101.81 o 
   8   8  12       17.85       27.33     82.89 o 
  -9   9  12     1678.93     1412.26    267.78 o 
  -8   9  12      393.50      519.22    162.22 o 
  -7   9  12     6174.97     5925.88    470.39 o 
  -6   9  12      787.63      466.87    248.30 o 
  -5   9  12     2212.35     2014.32    314.75 o 
  -4   9  12       33.76       28.67     61.22 o 
  -3   9  12      188.53      184.44     47.99 o 
  -2   9  12      195.06       80.93    168.34 o 
  -1   9  12     6002.34     5794.44    340.58 o 
   0   9  12     1845.62     1850.97    342.37 o 
   1   9  12     6583.05     6777.27    370.12 o 
   2   9  12      466.30      464.81    100.92 o 
   3   9  12      486.25      394.62    106.28 o 
   4   9  12        2.17       66.39     76.73 o 
   5   9  12     4148.88     3742.74    219.76 o 
   6   9  12     1902.15     1728.95    322.60 o 
   7   9  12     3721.24     3491.19    305.00 o 
  -8  10  12      478.68      470.44    139.42 o 
  -7  10  12        0.22      -80.77    193.74 o 
  -6  10  12      126.41       40.11     93.43 o 
  -5  10  12     2060.03     2105.89    141.08 o 
  -4  10  12     3813.20     3598.92    408.88 o 
  -3  10  12     4588.16     4163.85    631.19 o 
  -2  10  12     1816.14     1869.38    219.13 o 
  -1  10  12      972.35      982.69    184.54 o 
   0  10  12        0.22       25.08     36.29 o 
   1  10  12     1298.74     1169.13    276.06 o 
   2  10  12     1929.28     2032.93    143.07 o 
   3  10  12     3608.16     3444.94    145.94 o 
   4  10  12     4343.84     4090.65    225.90 o 
   5  10  12     1156.86     1439.17    290.93 o 
   6  10  12      463.72      490.81     96.30 o 
  -5  11  12       13.17       70.29    106.83 o 
  -4  11  12        2.24       50.91     55.54 o 
  -3  11  12       79.16       95.18     76.44 o 
  -2  11  12     2199.06     1839.45    373.00 o 
  -1  11  12       37.89       62.85     62.24 o 
   0  11  12     3240.89     3048.83    139.84 o 
   1  11  12      320.44      244.52     75.87 o 
   2  11  12     1509.45     1154.74    174.73 o 
   3  11  12        1.58       42.44     51.46 o 
   4  11  12      143.87      145.73     72.34 o 
 -13   0  13     3896.05     3924.21    239.56 o 
 -11   0  13     1210.37     1158.30    195.22 o 
  -9   0  13     4429.36     4500.65    213.07 o 
  -7   0  13    18197.49    18754.69    724.03 o 
  -5   0  13    29202.97    30764.23   1060.31 o 
  -3   0  13     1193.28     1133.86     91.14 o 
  -1   0  13     5534.31     5481.54    117.33 o 
   1   0  13    37872.99    41294.44   1197.83 o 
   3   0  13    12990.58    12602.52    528.29 o 
   5   0  13      367.06      279.86     74.25 o 
   7   0  13    27165.18    29226.24    556.05 o 
   9   0  13    10882.29    11111.26    672.58 o 
  11   0  13     1582.67     1397.54    302.84 o 
 -13   1  13       22.08       28.30     45.12 o 
 -12   1  13      508.62      469.03     99.85 o 
 -11   1  13     3134.38     3147.86     80.91 o 
 -10   1  13       75.69       55.70     26.84 o 
  -9   1  13    13642.04    14137.42    362.42 o 
  -8   1  13     6206.42     6411.35    204.44 o 
  -7   1  13     1534.61     1561.47     58.78 o 
  -6   1  13     1252.09     1343.33     73.74 o 
  -5   1  13     1776.04     1710.75     45.98 o 
  -4   1  13     5824.57     5893.17    175.46 o 
  -3   1  13    16895.14    16525.62    319.43 o 
  -2   1  13     7272.40     7094.03    157.49 o 
  -1   1  13    12287.34    11929.63    210.35 o 
   0   1  13      365.90      286.64     48.28 o 
   1   1  13    10668.42    11353.50    251.39 o 
   2   1  13     2757.74     2559.94    136.28 o 
   3   1  13     2370.11     2197.56    123.86 o 
   4   1  13     2309.89     2286.63     98.18 o 
   5   1  13    10446.75    11073.52    353.75 o 
   6   1  13     1029.54     1095.08    203.20 o 
   7   1  13    10573.34    11367.47    387.82 o 
   8   1  13     1186.09      888.56    197.06 o 
   9   1  13        5.43       -1.09     62.84 o 
  10   1  13     1150.32     1056.84    197.47 o 
  11   1  13     1831.27     1952.24    200.54 o 
 -13   2  13     1462.34     1267.08    257.60 o 
 -12   2  13     4376.25     3847.39    469.33 o 
 -11   2  13      202.87      185.37     40.61 o 
 -10   2  13      992.17      913.40     61.95 o 
  -9   2  13      181.05      160.41     40.13 o 
  -8   2  13     2212.40     2278.91     56.63 o 
  -7   2  13     4317.46     4352.53    156.75 o 
  -6   2  13    15266.54    16226.10    484.89 o 
  -5   2  13     8139.19     8656.17    259.36 o 
  -4   2  13     7828.42     8055.13    134.51 o 
  -3   2  13      915.08      940.02     56.33 o 
  -2   2  13     1084.27     1057.72     42.82 o 
  -1   2  13     2310.94     2357.56    112.49 o 
   0   2  13    18598.04    19172.01    359.26 o 
   1   2  13      543.52      465.67     56.48 o 
   2   2  13    15651.20    16065.75    249.39 o 
   3   2  13     4283.08     4164.14    140.43 o 
   4   2  13     1906.64     1831.19     97.05 o 
   5   2  13     1087.58     1155.01     49.30 o 
   6   2  13     2932.52     2925.66    117.08 o 
   7   2  13     2682.60     2468.20    122.96 o 
   8   2  13     9883.91    10000.74    433.52 o 
   9   2  13     1085.40     1277.99    118.81 o 
  10   2  13     3326.43     3363.27    162.16 o 
  11   2  13      304.26      347.82    131.54 o 
 -13   3  13        0.85       74.10     62.09 o 
 -12   3  13     1294.66     1153.56    116.51 o 
 -11   3  13        2.54       32.26     48.61 o 
 -10   3  13    12193.35    12962.31    465.72 o 
  -9   3  13      125.80       97.06     24.07 o 
  -8   3  13    10619.00    11102.78    340.92 o 
  -7   3  13      135.08       81.27     38.33 o 
  -6   3  13     1534.32     1499.27     59.63 o 
  -5   3  13       58.26       56.94     25.16 o 
  -4   3  13     3445.46     3493.34    130.70 o 
  -3   3  13      396.99      374.44     27.45 o 
  -2   3  13    15854.16    15975.77    291.42 o 
  -1   3  13     1425.70     1340.75     58.19 o 
   0   3  13     8133.85     8150.38    128.13 o 
   1   3  13      952.08      772.14    143.64 o 
   2   3  13     5594.75     5640.53    189.07 o 
   3   3  13       97.50      109.49     55.56 o 
   4   3  13    12098.91    13483.56    470.31 o 
   5   3  13      158.90       82.90     46.52 o 
   6   3  13     9018.04     9878.50    335.38 o 
   7   3  13      140.92      149.30     59.33 o 
   8   3  13      392.20      344.33     92.44 o 
   9   3  13        4.80       -7.81     61.39 o 
  10   3  13     2123.69     1928.64    335.86 o 
  11   3  13        3.45       33.35    129.84 o 
 -13   4  13     2172.06     1827.67    307.90 o 
 -12   4  13     2779.04     2868.74    207.35 o 
 -11   4  13     2024.43     1991.81    150.84 o 
 -10   4  13       40.13       85.27     39.61 o 
  -9   4  13      487.99      443.61     62.97 o 
  -8   4  13     3567.72     3603.81    146.53 o 
  -7   4  13     6918.50     7096.45    321.17 o 
  -6   4  13     4483.16     4306.90    220.30 o 
  -5   4  13     5059.95     5000.63    162.68 o 
  -4   4  13     6014.57     5456.50    186.00 o 
  -3   4  13     6552.49     6523.93    181.00 o 
  -2   4  13       30.13       36.23     18.70 o 
  -1   4  13      482.72      405.34     59.27 o 
   0   4  13     7816.20     7716.83    230.50 o 
   1   4  13     4646.61     4629.47    119.62 o 
   2   4  13    12029.50    12480.47    386.04 o 
   3   4  13     4929.10     5209.79    264.30 o 
   4   4  13     2317.59     2365.85    151.16 o 
   5   4  13       85.67      118.71     92.59 o 
   6   4  13     1361.57     1163.88    286.27 o 
   7   4  13     2104.79     1930.13    152.26 o 
   8   4  13     3443.41     3290.63    325.58 o 
   9   4  13     4402.33     4761.39    288.28 o 
  10   4  13      814.47      758.85    204.49 o 
  11   4  13      245.03      218.64     90.50 o 
 -12   5  13       82.00      142.05     55.37 o 
 -11   5  13     1809.57     1706.23    247.33 o 
 -10   5  13     1577.11     1525.40    126.70 o 
  -9   5  13     7245.84     7647.82    289.70 o 
  -8   5  13     2244.37     2058.70    258.53 o 
  -7   5  13     2975.16     3095.95    148.91 o 
  -6   5  13      229.55      246.89     54.77 o 
  -5   5  13     1576.09     1659.34     77.95 o 
  -4   5  13      384.22      335.15     61.12 o 
  -3   5  13    16776.19    17784.71    488.85 o 
  -2   5  13     1388.64     1335.92     58.55 o 
  -1   5  13    15954.58    16989.94    431.14 o 
   0   5  13      130.25      129.51     22.45 o 
   1   5  13     1417.48     1415.27    128.22 o 
   2   5  13       13.41       79.87     64.39 o 
   3   5  13    11444.07    10656.03    377.41 o 
   4   5  13     1527.96     1652.21    255.36 o 
   5   5  13    16854.37    17732.82    585.59 o 
   6   5  13     1005.20     1115.16    101.73 o 
   7   5  13     8574.79     8317.29    356.65 o 
   8   5  13      171.69      100.85     78.00 o 
   9   5  13      833.14      631.50    133.89 o 
  10   5  13       53.60       24.20    104.18 o 
 -11   6  13     3058.71     3146.70    173.60 o 
 -10   6  13      154.55       85.22     45.29 o 
  -9   6  13      119.43      215.78     72.33 o 
  -8   6  13     1029.73     1039.97     90.36 o 
  -7   6  13    10412.10    10822.75    472.51 o 
  -6   6  13     2018.80     1899.84     91.06 o 
  -5   6  13    10108.20     9861.04    282.74 o 
  -4   6  13      975.50      735.93    153.60 o 
  -3   6  13     2400.77     2421.74    103.47 o 
  -2   6  13      877.38      801.11     65.61 o 
  -1   6  13     1846.93     1725.13    139.11 o 
   0   6  13     1092.07     1057.13     99.37 o 
   1   6  13    15403.24    15839.16    723.43 o 
   2   6  13      173.82      175.61     53.24 o 
   3   6  13    12782.60    12957.85    522.21 o 
   4   6  13       73.94       78.86     64.88 o 
   5   6  13       88.11      144.10     50.42 o 
   6   6  13       65.59      108.54     72.60 o 
   7   6  13     3882.65     3769.81    315.14 o 
   8   6  13        9.37       67.40     98.44 o 
   9   6  13     4386.65     4548.45    367.30 o 
 -11   7  13     1301.16     1082.39    150.98 o 
 -10   7  13     1606.18     1617.17    291.99 o 
  -9   7  13     3149.66     3064.63    201.77 o 
  -8   7  13      867.03      974.43     83.80 o 
  -7   7  13     1691.73     1598.46    331.78 o 
  -6   7  13      713.06      609.00    132.32 o 
  -5   7  13      612.34      584.77    105.02 o 
  -4   7  13     3520.99     3518.28    257.67 o 
  -3   7  13     6752.47     6679.85    273.58 o 
  -2   7  13     2716.36     2650.70    258.34 o 
  -1   7  13     1523.58     1779.22    283.79 o 
   0   7  13     2128.77     2091.67    118.55 o 
   1   7  13     1381.12     1183.36    229.48 o 
   2   7  13      193.56      152.17     90.49 o 
   3   7  13     2547.24     2356.85    128.83 o 
   4   7  13     6319.91     5906.06    291.22 o 
   5   7  13     6332.09     6386.35    471.91 o 
   6   7  13     1084.56     1121.59    172.27 o 
   7   7  13     1762.06     1757.06    306.37 o 
   8   7  13        3.45       56.70     79.88 o 
   9   7  13       33.07       82.45     96.07 o 
 -10   8  13      727.51      811.71    172.98 o 
  -9   8  13       11.85      -50.05    112.26 o 
  -8   8  13     1313.57     1414.89    286.49 o 
  -7   8  13      121.81        8.88     68.26 o 
  -6   8  13    12888.52    12906.85    633.94 o 
  -5   8  13      747.61      717.05    151.43 o 
  -4   8  13     7666.09     8052.00    511.28 o 
  -3   8  13       21.78       32.97     44.73 o 
  -2   8  13      598.42      619.54    106.48 o 
  -1   8  13     3113.57     3177.99    243.45 o 
   0   8  13    10412.36    10256.21    519.77 o 
   1   8  13      344.29      298.13     92.14 o 
   2   8  13     8129.35     8149.85    354.91 o 
   3   8  13      359.35      315.13     73.58 o 
   4   8  13     2086.26     2076.83    184.38 o 
   5   8  13       53.24      127.87     74.98 o 
   6   8  13     1165.65     1361.52    247.87 o 
   7   8  13      158.81       58.70    125.09 o 
   8   8  13     3289.98     3569.17    279.60 o 
  -9   9  13      161.24      213.58     95.92 o 
  -8   9  13     2633.62     2420.97    171.34 o 
  -7   9  13       98.10       59.42    204.16 o 
  -6   9  13      138.71       99.76     97.91 o 
  -5   9  13       37.16      101.24     76.74 o 
  -4   9  13     2788.29     3346.03    227.92 o 
  -3   9  13     1235.63     1094.90    167.96 o 
  -2   9  13     7630.45     7689.96    344.27 o 
  -1   9  13     1396.14     1257.96    146.45 o 
   0   9  13     1007.19      991.16    176.56 o 
   1   9  13      459.65      431.39     95.80 o 
   2   9  13       51.07       91.55     75.67 o 
   3   9  13      725.40      569.29    129.96 o 
   4   9  13     4705.44     4654.38    166.83 o 
   5   9  13     2012.96     2080.15    141.71 o 
   6   9  13     2444.24     2337.02    392.28 o 
   7   9  13      175.07       94.13     60.69 o 
  -7  10  13      955.56      696.45    413.19 o 
  -6  10  13     3872.30     3195.05    210.62 o 
  -5  10  13     2232.00     2306.04    185.84 o 
  -4  10  13     2267.15     2225.09    141.67 o 
  -3  10  13      532.99      328.79    121.96 o 
  -2  10  13        0.62       80.20     54.21 o 
  -1  10  13      498.18      473.08    119.06 o 
   0  10  13      939.08      869.81    119.62 o 
   1  10  13      850.68      785.58    140.20 o 
   2  10  13     5187.98     4631.37    279.13 o 
   3  10  13     1189.18     1070.36    168.36 o 
   4  10  13      735.97      716.99    146.14 o 
   5  10  13        7.62        3.84     69.64 o 
  -5  11  13      717.01      651.84    163.49 o 
  -4  11  13       29.77       59.55     56.25 o 
  -3  11  13     5893.35     6506.41    401.66 o 
  -2  11  13       36.31      103.84     51.06 o 
  -1  11  13     3628.20     3393.85    247.09 o 
   0  11  13       66.08       97.41     61.76 o 
   1  11  13       20.78       83.26     51.90 o 
   2  11  13       92.55       75.65     66.74 o 
   3  11  13     1032.08      842.03    182.44 o 
 -12   0  14      871.22      777.56    179.48 o 
 -10   0  14     1004.89     1172.16    253.11 o 
  -8   0  14    21775.60    22895.20   1855.98 o 
  -6   0  14    11684.47    12368.36    607.00 o 
  -4   0  14     2907.11     3225.42    191.67 o 
  -2   0  14    16226.11    16492.28    251.97 o 
   0   0  14     8771.17     8393.56    253.53 o 
   2   0  14     4754.46     4935.46    226.18 o 
   4   0  14     1173.44      947.69    239.50 o 
   6   0  14    13302.99    13351.47    784.26 o 
   8   0  14    14951.16    15696.10    953.79 o 
  10   0  14      838.63      496.29    219.57 o 
 -13   1  14     1123.79     1088.16    190.82 o 
 -12   1  14     7176.87     7463.83    415.48 o 
 -11   1  14     1287.25     1172.68    194.07 o 
 -10   1  14     1917.01     2059.82     95.11 o 
  -9   1  14     4209.23     4230.23    148.20 o 
  -8   1  14       10.65       14.19     20.96 o 
  -7   1  14      176.36      170.51     32.53 o 
  -6   1  14    11236.85    11299.94    318.08 o 
  -5   1  14     2657.51     2614.07    126.77 o 
  -4   1  14    24123.47    24179.13    621.43 o 
  -3   1  14     3753.99     3608.33    109.33 o 
  -2   1  14     6939.68     7288.09    168.79 o 
  -1   1  14      342.00      344.07     50.07 o 
   0   1  14     2894.49     3019.42     87.86 o 
   1   1  14    11050.65    11776.85    273.48 o 
   2   1  14     7952.02     8708.23    219.62 o 
   3   1  14     1937.44     1859.03    117.07 o 
   4   1  14     7608.98     7971.31    273.29 o 
   5   1  14     1033.57      868.79    164.80 o 
   6   1  14      890.79      945.61    165.15 o 
   7   1  14       96.92       23.79     65.78 o 
   8   1  14     2460.41     2163.43    132.43 o 
   9   1  14     5113.17     4722.54    263.36 o 
  10   1  14     5357.52     5277.81    358.89 o 
  11   1  14     1431.18     1232.53    316.74 o 
 -13   2  14     2536.37     2678.81    179.46 o 
 -12   2  14       21.37       26.88     62.43 o 
 -11   2  14       88.35       77.33     39.57 o 
 -10   2  14      409.95      385.40     67.49 o 
  -9   2  14     7082.99     7842.37    209.37 o 
  -8   2  14     2760.27     2538.73    103.88 o 
  -7   2  14    10824.85    11208.00    272.39 o 
  -6   2  14     4092.71     4288.80    171.72 o 
  -5   2  14     4728.11     4593.72    159.08 o 
  -4   2  14        9.49       -6.43     36.13 o 
  -3   2  14    11306.16    11761.46    274.71 o 
  -2   2  14     4201.71     4307.93    101.74 o 
  -1   2  14    21207.24    21791.63    379.05 o 
   0   2  14     2153.47     1913.01     80.31 o 
   1   2  14     9245.37     9567.25    254.84 o 
   2   2  14      567.98      575.84     49.82 o 
   3   2  14      661.61      686.71     40.25 o 
   4   2  14     1531.32     1288.15    141.09 o 
   5   2  14     3719.11     3781.35    153.24 o 
   6   2  14     3138.24     3251.83    173.64 o 
   7   2  14     4009.65     4378.69    240.85 o 
   8   2  14      183.92      154.01     56.31 o 
   9   2  14     1093.48     1052.82    206.58 o 
  10   2  14       26.45       69.51     61.50 o 
  11   2  14      341.72      320.60    106.09 o 
 -13   3  14     3563.30     3458.10    215.21 o 
 -12   3  14      319.24      375.15    114.08 o 
 -11   3  14     5189.96     5174.09    265.62 o 
 -10   3  14     1056.36     1086.09    181.80 o 
  -9   3  14     4086.96     4068.55    156.83 o 
  -8   3  14     1458.35     1337.21    231.00 o 
  -7   3  14     5602.26     5527.42    208.11 o 
  -6   3  14      157.48      162.00     44.37 o 
  -5   3  14    12393.74    13211.31    401.69 o 
  -4   3  14       56.21       60.78     22.81 o 
  -3   3  14    20102.81    20678.81    423.62 o 
  -2   3  14     6896.58     7289.67    175.77 o 
  -1   3  14     1548.99     1576.52     51.45 o 
   0   3  14     1239.25     1144.00     72.77 o 
   1   3  14     7187.14     7386.49    247.01 o 
   2   3  14        3.76      -20.63     24.22 o 
   3   3  14    16839.47    17772.31    621.36 o 
   4   3  14      516.70      217.02    139.96 o 
   5   3  14     5093.50     4939.97    226.34 o 
   6   3  14      117.50      109.46     61.56 o 
   7   3  14      592.03      644.05    114.81 o 
   8   3  14       23.86       63.94     62.19 o 
   9   3  14     5641.07     5742.55    287.60 o 
  10   3  14      103.93      111.02     77.02 o 
 -12   4  14       92.39      122.69     55.28 o 
 -11   4  14      231.02      221.08     59.75 o 
 -10   4  14     1115.95     1152.76     93.83 o 
  -9   4  14     3471.69     3449.40    121.91 o 
  -8   4  14     5617.56     5593.43    242.00 o 
  -7   4  14     4406.52     4413.04    180.57 o 
  -6   4  14     2217.22     2146.65    122.63 o 
  -5   4  14      737.80      615.37     60.39 o 
  -4   4  14       95.90       66.68     18.59 o 
  -3   4  14     4364.97     4220.02    132.04 o 
  -2   4  14     3441.38     3382.53    104.70 o 
  -1   4  14     8158.00     8256.81    195.24 o 
   0   4  14    14470.04    14743.68    360.28 o 
   1   4  14     6888.56     7162.67    243.77 o 
   2   4  14     1971.05     1946.51    146.35 o 
   3   4  14     1234.04     1199.13    205.11 o 
   4   4  14      679.02      871.61    163.20 o 
   5   4  14     4029.63     4072.51    230.08 o 
   6   4  14     1719.15     1680.32    118.28 o 
   7   4  14     4242.09     4442.61    294.87 o 
   8   4  14     3310.96     3357.60    211.69 o 
   9   4  14       11.88      -66.53    112.83 o 
  10   4  14       18.30      132.58     70.20 o 
 -12   5  14     3694.87     3964.45    461.11 o 
 -11   5  14      651.96      590.64     96.85 o 
 -10   5  14     3767.71     3976.52    166.57 o 
  -9   5  14      183.43      160.14     42.14 o 
  -8   5  14      643.89      682.71    144.59 o 
  -7   5  14       86.23      119.52     48.07 o 
  -6   5  14     6226.73     6713.04    292.06 o 
  -5   5  14     1216.84     1203.13     91.98 o 
  -4   5  14    10558.46    11714.14    282.02 o 
  -3   5  14     3372.95     3188.33    130.81 o 
  -2   5  14     6126.75     6087.72    170.77 o 
  -1   5  14     1326.52     1290.47     68.55 o 
   0   5  14      156.89      146.83     29.11 o 
   1   5  14      102.84       98.37     56.35 o 
   2   5  14    12302.26    12568.55    372.80 o 
   3   5  14     3651.61     3372.79    165.03 o 
   4   5  14    18074.80    18626.06    669.21 o 
   5   5  14      717.36      567.09    162.35 o 
   6   5  14      857.21      970.94    171.79 o 
   7   5  14      326.57      179.50     68.01 o 
   8   5  14     1433.25     1279.70    106.89 o 
   9   5  14      221.46      205.58    116.55 o 
  10   5  14     3883.80     4134.91    249.20 o 
 -11   6  14       87.23       68.37     55.47 o 
 -10   6  14     2732.83     2782.94    152.24 o 
  -9   6  14      782.46      895.74    213.07 o 
  -8   6  14     8048.13     8199.79    348.30 o 
  -7   6  14     1096.09     1021.49    174.52 o 
  -6   6  14     3249.53     3434.63    145.91 o 
  -5   6  14       36.20       38.16     48.05 o 
  -4   6  14      179.27      163.15     72.14 o 
  -3   6  14     1694.10     1555.27    100.54 o 
  -2   6  14    20726.92    21140.43    504.80 o 
  -1   6  14      136.65      121.58     39.50 o 
   0   6  14     9504.53     9805.53    298.62 o 
   1   6  14     2846.56     2571.67    169.79 o 
   2   6  14     1770.03     1725.99    117.86 o 
   3   6  14        0.50       40.80     42.95 o 
   4   6  14     3560.59     3145.30    151.88 o 
   5   6  14      326.44      362.52     94.14 o 
   6   6  14     8943.19     8607.79    389.55 o 
   7   6  14      391.42      228.32     62.92 o 
   8   6  14     4154.27     4355.59    260.89 o 
   9   6  14        6.02       52.65     96.81 o 
 -10   7  14     2361.06     2541.27    146.69 o 
  -9   7  14      333.10      362.92    123.03 o 
  -8   7  14       14.00        0.75     57.90 o 
  -7   7  14      340.07      387.22     90.06 o 
  -6   7  14     1586.27     1732.99    133.84 o 
  -5   7  14     2485.97     2431.46    144.29 o 
  -4   7  14     3333.11     3355.84    172.19 o 
  -3   7  14     3234.21     3257.58    141.68 o 
  -2   7  14     1942.45     1942.25    164.49 o 
  -1   7  14        1.16       46.67     45.48 o 
   0   7  14      298.01      234.05     62.55 o 
   1   7  14     7086.74     6510.45    280.24 o 
   2   7  14     3972.80     3774.07    175.43 o 
   3   7  14     3877.59     3386.83    132.85 o 
   4   7  14     4045.03     3742.37    164.78 o 
   5   7  14      376.33      397.18     81.70 o 
   6   7  14      997.25      969.06    164.62 o 
   7   7  14      175.59      244.48    243.22 o 
   8   7  14     1870.87     1584.20    274.65 o 
  -9   8  14     3031.53     2965.62    155.77 o 
  -8   8  14      143.38      116.63     53.27 o 
  -7   8  14     5052.52     4892.99    192.96 o 
  -6   8  14     1139.18      873.83    171.50 o 
  -5   8  14     2485.60     2300.63    121.19 o 
  -4   8  14      253.97      261.40     74.55 o 
  -3   8  14     2937.06     2735.43    143.59 o 
  -2   8  14     1925.85     2036.43    267.11 o 
  -1   8  14    11788.64    11934.83    506.41 o 
   0   8  14      359.61      323.48     78.75 o 
   1   8  14     5068.72     4592.70    253.99 o 
   2   8  14      472.41      415.43     85.01 o 
   3   8  14       67.70      112.60     49.89 o 
   4   8  14        1.63       77.39     54.78 o 
   5   8  14     4412.73     4193.60    316.88 o 
   6   8  14      615.92      563.06    155.64 o 
   7   8  14     5679.12     5658.95    367.96 o 
  -8   9  14      122.94      110.21     70.94 o 
  -7   9  14       61.63       54.76    158.99 o 
  -6   9  14       37.47      -32.46     72.59 o 
  -5   9  14     4004.59     4034.22    183.75 o 
  -4   9  14       85.95      282.85    153.95 o 
  -3   9  14     7796.32     8190.91    410.58 o 
  -2   9  14      613.89      542.36    113.25 o 
  -1   9  14      105.62       51.32     73.00 o 
   0   9  14        2.79       41.89     48.85 o 
   1   9  14     1608.68     1727.22    320.22 o 
   2   9  14      113.51      190.01     71.53 o 
   3   9  14     4847.66     4950.43    216.94 o 
   4   9  14     1448.42     1277.87    214.01 o 
   5   9  14     1297.53     1484.53    120.93 o 
   6   9  14      292.55      136.48     87.16 o 
  -7  10  14     2531.00     2386.57    331.91 o 
  -6  10  14     1914.20     1831.55    407.15 o 
  -5  10  14      250.14      306.19     84.16 o 
  -4  10  14       15.67        8.87     60.18 o 
  -3  10  14      679.18      639.09    123.86 o 
  -2  10  14     1721.43     1616.43    112.57 o 
  -1  10  14     1372.83     1262.53    183.82 o 
   0  10  14     1840.09     1856.22    315.96 o 
   1  10  14     1897.56     1832.81    177.12 o 
   2  10  14      331.97      330.24     96.73 o 
   3  10  14       49.76       96.86     52.46 o 
   4  10  14      661.49      582.49    122.02 o 
  -4  11  14     4559.05     5011.05    393.93 o 
  -3  11  14      416.65      394.93    114.53 o 
  -2  11  14     1462.46     1407.19    220.46 o 
  -1  11  14        0.27      -94.42     87.74 o 
   0  11  14      656.70      509.60     96.54 o 
   1  11  14      107.10      118.00     98.95 o 
   2  11  14     2468.34     2350.95    224.52 o 
 -13   0  15      484.04      438.43    271.55 o 
 -11   0  15    10824.58    12164.53    760.93 o 
  -9   0  15    15369.33    17036.86    384.08 o 
  -7   0  15     1150.65     1476.69    136.61 o 
  -5   0  15     1521.67     1544.59    357.76 o 
  -3   0  15    10558.32    10774.02    384.86 o 
  -1   0  15     4217.08     4153.85    147.07 o 
   1   0  15       75.35       78.02     31.47 o 
   3   0  15     6473.20     7396.85    425.93 o 
   5   0  15     6758.48     7055.08    445.89 o 
   7   0  15     1880.84     1896.36    504.11 o 
   9   0  15     3311.18     2948.31    246.71 o 
  11   0  15     5078.61     4471.50   1084.94 o 
 -13   1  15     3012.05     3097.19    134.89 o 
 -12   1  15     1826.09     1647.32    194.07 o 
 -11   1  15     1456.36     1423.64    196.00 o 
 -10   1  15        6.34       36.98     40.88 o 
  -9   1  15      181.43      128.18     36.66 o 
  -8   1  15      690.00      730.99     58.26 o 
  -7   1  15     9529.44     9888.00    311.87 o 
  -6   1  15     4164.73     4264.49    155.06 o 
  -5   1  15    13799.66    14816.47    499.74 o 
  -4   1  15     5794.60     5797.75    227.57 o 
  -3   1  15       14.46       15.25     20.46 o 
  -2   1  15        5.80       12.22     14.74 o 
  -1   1  15    15673.34    16130.95    335.62 o 
   0   1  15     3536.58     3552.07    106.34 o 
   1   1  15    20328.31    20888.62    497.82 o 
   2   1  15     9183.81     9189.04    249.26 o 
   3   1  15     3410.58     3562.26    136.84 o 
   4   1  15      132.38      162.56     44.60 o 
   5   1  15      626.49      658.95     50.05 o 
   6   1  15     2595.99     2666.76    176.52 o 
   7   1  15     8370.14     8489.79    421.22 o 
   8   1  15     5586.89     5536.08    302.35 o 
   9   1  15     8800.25     8879.56    416.19 o 
  10   1  15      551.09      361.16    105.12 o 
 -13   2  15       46.12      -28.68     60.41 o 
 -12   2  15     3202.59     3044.49    239.79 o 
 -11   2  15     2195.72     1883.18    116.20 o 
 -10   2  15     4409.57     4370.54    208.27 o 
  -9   2  15     3747.46     3687.57    103.37 o 
  -8   2  15     5944.10     5949.64    222.96 o 
  -7   2  15      260.82      222.10     56.03 o 
  -6   2  15      171.61      194.26     32.98 o 
  -5   2  15      841.39      877.60    121.10 o 
  -4   2  15     8237.38     7999.90    265.20 o 
  -3   2  15     3787.31     3585.61    132.94 o 
  -2   2  15    12703.17    12601.46    281.71 o 
  -1   2  15     6279.31     6224.67    173.03 o 
   0   2  15     2436.20     2331.38     85.42 o 
   1   2  15        0.74       19.25     27.31 o 
   2   2  15     3818.12     3973.57    171.98 o 
   3   2  15     3914.56     3808.90    127.49 o 
   4   2  15     9582.57    10096.35    263.34 o 
   5   2  15     3472.50     3416.77    132.33 o 
   6   2  15     3061.48     3197.37    180.44 o 
   7   2  15       83.84      148.24     61.82 o 
   8   2  15      218.42      232.09     81.64 o 
   9   2  15      263.00      335.09    126.28 o 
  10   2  15     2217.18     2253.06    148.54 o 
 -12   3  15     3119.75     3332.04    190.29 o 
 -11   3  15      279.59      239.87     80.94 o 
 -10   3  15      528.87      463.17     77.26 o 
  -9   3  15      110.53       77.99     32.24 o 
  -8   3  15     6819.06     7197.00    271.33 o 
  -7   3  15     2397.77     2466.42     99.51 o 
  -6   3  15    10178.62    10410.78    411.02 o 
  -5   3  15     1578.19     1733.37    107.65 o 
  -4   3  15     5329.68     5403.87    147.32 o 
  -3   3  15      606.11      530.49     52.63 o 
  -2   3  15     1231.52     1252.06     76.20 o 
  -1   3  15       12.59       11.03     25.30 o 
   0   3  15    12795.79    12952.87    324.24 o 
   1   3  15        3.71      -39.34     30.75 o 
   2   3  15    16703.62    17244.20    514.28 o 
   3   3  15       45.95       19.26     32.15 o 
   4   3  15      115.52      103.97     44.47 o 
   5   3  15       46.29       58.91     39.20 o 
   6   3  15     1328.61      983.61    215.64 o 
   7   3  15       91.99       55.26     61.15 o 
   8   3  15     8269.33     8605.93    422.88 o 
   9   3  15      128.36      158.51     67.18 o 
  10   3  15     1258.21     1225.55    222.09 o 
 -12   4  15     2339.37     2414.26    181.76 o 
 -11   4  15      574.28      670.39    112.25 o 
 -10   4  15     2845.18     2771.27     93.75 o 
  -9   4  15     3040.99     3013.35     97.62 o 
  -8   4  15     3317.87     3547.47    133.58 o 
  -7   4  15      261.62      237.66     62.58 o 
  -6   4  15      890.62      752.83    135.89 o 
  -5   4  15     3508.35     3419.81    161.20 o 
  -4   4  15     8071.80     8657.46    292.18 o 
  -3   4  15     7394.92     7551.90    213.70 o 
  -2   4  15    19168.42    20300.10    654.45 o 
  -1   4  15     8216.28     8072.60    230.62 o 
   0   4  15      902.81      949.61    110.75 o 
   1   4  15      112.30       77.78     26.63 o 
   2   4  15     4184.04     4169.52    197.46 o 
   3   4  15     2193.51     2190.49    168.93 o 
   4   4  15    15473.42    16467.93    593.53 o 
   5   4  15     8153.13     8178.35    230.46 o 
   6   4  15     4078.98     4669.16    230.67 o 
   7   4  15      632.31      609.68    154.78 o 
   8   4  15       31.70       57.25     74.21 o 
   9   4  15      399.96      323.17    150.93 o 
  10   4  15      877.85      922.48    270.91 o 
 -12   5  15     1021.09     1019.33    225.85 o 
 -11   5  15     1168.14     1080.17    138.10 o 
 -10   5  15      274.34      311.30     84.26 o 
  -9   5  15     1885.79     1852.88     99.17 o 
  -8   5  15      681.22      710.91    106.36 o 
  -7   5  15     6057.77     6560.29    246.72 o 
  -6   5  15       48.57       67.36     36.22 o 
  -5   5  15     6075.87     5739.56    277.83 o 
  -4   5  15      496.91      474.05     49.39 o 
  -3   5  15       89.14       35.91     34.47 o 
  -2   5  15      310.50      283.68     58.40 o 
  -1   5  15      748.74      711.50     59.29 o 
   0   5  15      890.80      844.58     59.79 o 
   1   5  15    24822.52    24571.86    701.87 o 
   2   5  15     2348.30     2425.38    139.47 o 
   3   5  15     5302.43     4762.18    203.88 o 
   4   5  15       58.06       29.22     71.21 o 
   5   5  15     1146.95     1158.64    211.49 o 
   6   5  15      282.39      273.58     94.69 o 
   7   5  15     5488.87     5720.68    304.55 o 
   8   5  15       31.28      -34.11     47.24 o 
   9   5  15     3278.10     3270.67    199.39 o 
 -11   6  15     3127.79     3559.61    249.36 o 
 -10   6  15       57.02       50.79     49.62 o 
  -9   6  15     5460.53     5378.61    246.23 o 
  -8   6  15      130.53      145.38     64.93 o 
  -7   6  15     1930.53     1951.13     93.96 o 
  -6   6  15     1269.20     1020.46    208.64 o 
  -5   6  15     3040.63     2641.62    147.37 o 
  -4   6  15      420.50      459.83     94.76 o 
  -3   6  15    17499.77    18511.61    598.63 o 
  -2   6  15      322.37      299.68     63.84 o 
  -1   6  15     2642.20     2718.64     73.45 o 
   0   6  15      561.53      534.79     85.14 o 
   1   6  15       75.34      103.60     36.42 o 
   2   6  15      658.39      569.47    117.95 o 
   3   6  15     7649.06     7366.15    346.28 o 
   4   6  15     1490.11     1432.24    218.82 o 
   5   6  15     9218.22     9438.34    442.85 o 
   6   6  15       30.82        4.38     73.12 o 
   7   6  15     1759.42     1926.86    171.62 o 
   8   6  15      114.32      252.41    166.15 o 
   9   6  15      568.93      386.09    175.78 o 
 -10   7  15      161.77      277.33     65.31 o 
  -9   7  15      670.12      520.51    155.69 o 
  -8   7  15     1581.91     1883.48    137.58 o 
  -7   7  15     4369.84     4226.97    199.73 o 
  -6   7  15     3940.49     3681.96    266.50 o 
  -5   7  15     2486.92     2538.83    141.79 o 
  -4   7  15     5460.16     5010.52    235.76 o 
  -3   7  15      366.51      409.99     68.97 o 
  -2   7  15      584.32      576.87    124.11 o 
  -1   7  15     7310.24     7028.18    268.82 o 
   0   7  15     4819.64     4417.92    205.54 o 
   1   7  15     6241.38     5865.74    299.00 o 
   2   7  15     1331.61     1296.06    118.67 o 
   3   7  15     1018.51      906.05    152.71 o 
   4   7  15      273.06      216.74     64.91 o 
   5   7  15       21.83       41.50     49.74 o 
   6   7  15     2332.41     2268.20    122.96 o 
   7   7  15     2460.51     2495.00    444.13 o 
   8   7  15     1925.85     1660.34    307.08 o 
  -9   8  15      335.65      309.02    105.84 o 
  -8   8  15     1471.22     1417.32    321.63 o 
  -7   8  15       15.42      -18.66     77.67 o 
  -6   8  15      464.80      360.40    130.74 o 
  -5   8  15      131.34      159.08     60.63 o 
  -4   8  15     3779.49     3519.03    288.27 o 
  -3   8  15      376.47      207.05     63.36 o 
  -2   8  15     9647.97    10253.52    453.00 o 
  -1   8  15       44.35      -46.25     81.44 o 
   0   8  15      964.76      771.93    148.43 o 
   1   8  15       44.08       78.13     86.89 o 
   2   8  15     3823.16     3583.15    156.01 o 
   3   8  15       23.34       37.94     51.78 o 
   4   8  15     5228.89     5111.54    239.90 o 
   5   8  15       49.88       93.05     67.68 o 
   6   8  15     3211.73     2868.34    463.01 o 
   7   8  15      102.89      160.14    131.29 o 
  -8   9  15     2516.94     2396.03    251.33 o 
  -7   9  15      189.72       -9.77     83.69 o 
  -6   9  15     4590.90     4720.79    442.60 o 
  -5   9  15      579.01      497.35    220.66 o 
  -4   9  15     4990.74     4926.34    321.80 o 
  -3   9  15        5.43       17.30     67.06 o 
  -2   9  15      192.42     1836.20   1069.70 o 
  -1   9  15       20.10       18.80     71.40 o 
   0   9  15     4889.11     4772.96    176.26 o 
   1   9  15       16.79      -36.21     51.80 o 
   2   9  15     4783.02     4558.76    171.95 o 
   3   9  15       55.20       84.53     52.44 o 
   4   9  15       40.50       89.62    132.04 o 
   5   9  15       13.10       59.20     54.62 o 
  -6  10  15      379.11      375.83    156.14 o 
  -5  10  15      803.78      740.04    200.02 o 
  -4  10  15     1711.90     1674.57    423.20 o 
  -3  10  15     3495.69     3462.84    123.26 o 
  -2  10  15     1608.54     1622.34    177.58 o 
  -1  10  15     2537.04     2660.33    187.45 o 
   0  10  15       73.63       42.07     94.78 o 
   1  10  15       31.14      123.52     49.78 o 
   2  10  15      262.65      262.84     50.51 o 
   3  10  15     1245.39      950.97    222.69 o 
   4  10  15      478.28      541.43    146.22 o 
  -2  11  15        1.17       61.20     73.97 o 
  -1  11  15     2079.36     1633.52    240.89 o 
   0  11  15       33.06       34.43     67.30 o 
 -12   0  16     7020.17     7732.83    334.21 o 
 -10   0  16     2970.86     3110.23    362.64 o 
  -8   0  16     1288.50     1161.89    281.48 o 
  -6   0  16    11374.35    11337.73    616.14 o 
  -4   0  16    21928.89    22651.28   1062.45 o 
  -2   0  16      784.74      759.78     39.16 o 
   0   0  16     4414.57     4444.69    187.29 o 
   2   0  16    26417.01    30776.57   2257.13 o 
   4   0  16      938.77     1186.29    260.95 o 
   6   0  16      863.56      650.32    158.54 o 
   8   0  16     8447.58     8617.23    962.07 o 
  10   0  16     8065.74     8891.21    393.07 o 
 -12   1  16       51.02       39.05     46.49 o 
 -11   1  16      573.39      583.81    109.51 o 
 -10   1  16     1922.93     1760.30    140.03 o 
  -9   1  16     4757.92     4396.89    209.66 o 
  -8   1  16    18864.04    22271.36   1053.92 o 
  -7   1  16     5805.40     5471.36    242.63 o 
  -6   1  16     3477.70     3250.28    154.74 o 
  -5   1  16      785.04      787.77    181.72 o 
  -4   1  16      812.61      790.91     83.64 o 
  -3   1  16      866.97      803.61     20.54 o 
  -2   1  16     5697.64     5766.70    163.73 o 
  -1   1  16     2024.67     1812.89     61.18 o 
   0   1  16     7033.02     7357.61    201.96 o 
   1   1  16     5409.09     5413.02    255.59 o 
   2   1  16     2291.84     2353.32     75.55 o 
   3   1  16      152.78      128.49     53.25 o 
   4   1  16     5355.53     5536.80    202.81 o 
   5   1  16     2001.15     1962.05    108.67 o 
   6   1  16     9077.89    10047.83    435.73 o 
   7   1  16     1172.27     1079.88    200.97 o 
   8   1  16     3069.37     2975.65    143.00 o 
   9   1  16       28.11      -59.82     91.79 o 
  10   1  16      137.58      149.20     67.41 o 
 -12   2  16      777.05      672.66    122.49 o 
 -11   2  16     5766.20     6272.37    330.96 o 
 -10   2  16      550.57      573.06    118.45 o 
  -9   2  16       30.89       33.15     47.83 o 
  -8   2  16     1766.45     1586.39    122.74 o 
  -7   2  16     8922.82     9742.58    194.55 o 
  -6   2  16     2027.89     1931.75     81.47 o 
  -5   2  16    14139.11    15023.08    379.32 o 
  -4   2  16     3519.51     3311.13    130.10 o 
  -3   2  16     3980.58     3844.52    124.43 o 
  -2   2  16       11.17       14.94     23.24 o 
  -1   2  16      829.57      825.70     73.91 o 
   0   2  16       86.07       79.23     27.28 o 
   1   2  16     8049.85     8383.61    329.07 o 
   2   2  16     4524.94     4249.87    146.69 o 
   3   2  16    10162.41    10301.25    276.24 o 
   4   2  16      421.78      412.35     72.26 o 
   5   2  16     1370.10     1415.91    163.16 o 
   6   2  16       26.56       55.98     63.18 o 
   7   2  16      536.91      455.16     73.88 o 
   8   2  16     2400.47     2536.94    156.83 o 
   9   2  16     4304.72     4211.83    225.38 o 
  10   2  16     1017.05     1021.78    238.35 o 
 -12   3  16       10.41       26.09     61.49 o 
 -11   3  16     1222.99     1185.05    228.63 o 
 -10   3  16     1193.69     1252.94    174.13 o 
  -9   3  16     6749.63     6866.40    263.92 o 
  -8   3  16      348.80      317.17     74.41 o 
  -7   3  16     8009.65     7671.24    342.43 o 
  -6   3  16      244.67      170.47     39.25 o 
  -5   3  16       28.13        3.73     26.76 o 
  -4   3  16     1053.01     1123.76     65.13 o 
  -3   3  16     7070.91     7261.69    193.23 o 
  -2   3  16      699.66      792.01     61.96 o 
  -1   3  16    19326.29    19326.54    483.91 o 
   0   3  16     1357.58     1266.25     71.02 o 
   1   3  16     3382.97     3553.17    123.26 o 
   2   3  16      686.33      588.33     91.30 o 
   3   3  16     3208.90     3305.73    161.22 o 
   4   3  16      360.25      333.54     80.37 o 
   5   3  16     9868.55    10354.56    374.96 o 
   6   3  16      125.08       45.56     61.26 o 
   7   3  16     3984.43     4088.12    246.20 o 
   8   3  16        7.86      120.06     78.16 o 
   9   3  16       11.84       52.41     57.17 o 
  10   3  16       82.12      -34.49    103.23 o 
 -12   4  16     1998.04     1954.18    297.91 o 
 -11   4  16     1147.10     1284.53    195.06 o 
 -10   4  16     1960.11     1958.59    110.43 o 
  -9   4  16      444.89      661.02    172.52 o 
  -8   4  16      293.17      174.78     43.84 o 
  -7   4  16     1444.08     1526.60    246.72 o 
  -6   4  16     2641.30     2723.13    205.15 o 
  -5   4  16    13795.72    13521.87    495.04 o 
  -4   4  16     2915.18     2795.76    106.45 o 
  -3   4  16    10138.33    10186.76    250.88 o 
  -2   4  16      840.09      790.58     42.00 o 
  -1   4  16       63.11       90.28     24.04 o 
   0   4  16      169.29      223.43     40.06 o 
   1   4  16     6090.87     6044.71    216.10 o 
   2   4  16     8594.24     8163.86    358.64 o 
   3   4  16    11730.29    12190.68    495.57 o 
   4   4  16     4241.13     4066.31    190.08 o 
   5   4  16     1892.89     1794.86    223.55 o 
   6   4  16      175.13      201.78     67.62 o 
   7   4  16      431.73      487.31    129.80 o 
   8   4  16     2631.87     2664.71    158.91 o 
   9   4  16     2454.09     2716.53    269.79 o 
 -11   5  16       51.82       38.57     77.79 o 
 -10   5  16     2054.61     1957.19    129.32 o 
  -9   5  16     2476.53     2279.06    323.13 o 
  -8   5  16     6664.25     6918.19    345.58 o 
  -7   5  16      189.52      171.10     54.17 o 
  -6   5  16      641.47      638.24    118.55 o 
  -5   5  16      508.11      479.33     45.51 o 
  -4   5  16     2117.53     2115.00     57.16 o 
  -3   5  16     1104.69     1004.05     76.31 o 
  -2   5  16    22926.38    22717.52    615.28 o 
  -1   5  16      684.17      681.27     68.22 o 
   0   5  16    12310.25    12756.51    376.11 o 
   1   5  16      883.69      956.33    200.48 o 
   2   5  16      397.98      500.75    105.74 o 
   3   5  16     1427.48     1429.93    222.50 o 
   4   5  16     3409.11     3303.43    172.43 o 
   5   5  16      962.38      937.69    161.46 o 
   6   5  16     9667.79     9994.88    458.13 o 
   7   5  16      705.38      764.72    159.56 o 
   8   5  16     1920.50     2139.46    243.14 o 
   9   5  16       19.92       54.28     83.97 o 
 -11   6  16      836.64      778.73    192.23 o 
 -10   6  16     3784.49     3803.23    141.46 o 
  -9   6  16       62.66      -11.86     77.52 o 
  -8   6  16        5.04       23.83     39.40 o 
  -7   6  16       36.35      -17.39     56.65 o 
  -6   6  16     3624.15     3554.78    148.55 o 
  -5   6  16       61.36       28.96     34.24 o 
  -4   6  16     6696.50     7044.25    243.09 o 
  -3   6  16       57.86       41.40     36.30 o 
  -2   6  16      332.70      387.37     60.90 o 
  -1   6  16      288.06      230.79     51.24 o 
   0   6  16      786.61      939.16    145.95 o 
   1   6  16     2710.30     2526.75    132.20 o 
   2   6  16     6799.20     6526.22    323.74 o 
   3   6  16      388.89      375.80     90.97 o 
   4   6  16     4976.63     5108.45    285.67 o 
   5   6  16      638.15      609.07    101.92 o 
   6   6  16        2.77      129.08     45.85 o 
   7   6  16        7.18       23.96     68.86 o 
   8   6  16     2493.81     2545.00    334.79 o 
 -10   7  16     1141.36      939.36    221.18 o 
  -9   7  16     2493.18     2336.08    425.86 o 
  -8   7  16     4237.27     4093.86    168.62 o 
  -7   7  16     2404.79     2245.11    125.61 o 
  -6   7  16      696.47      690.56    133.80 o 
  -5   7  16      458.22      452.60     78.23 o 
  -4   7  16      160.87       87.71     51.78 o 
  -3   7  16     3661.38     3543.93    116.97 o 
  -2   7  16     6413.80     6242.77    277.21 o 
  -1   7  16     3361.45     3166.42    185.80 o 
   0   7  16     8249.60     8091.32    330.76 o 
   1   7  16      102.96       56.85     45.22 o 
   2   7  16        5.41      105.76     63.85 o 
   3   7  16     2058.38     1879.59    140.13 o 
   4   7  16     1556.25     1673.02    255.94 o 
   5   7  16     4745.88     4701.46    238.63 o 
   6   7  16     2631.30     2952.98    179.73 o 
   7   7  16      899.55      991.45    159.59 o 
  -9   8  16      510.01      308.54     81.79 o 
  -8   8  16      524.96      412.98    136.18 o 
  -7   8  16     1862.15     1834.61    150.57 o 
  -6   8  16      520.94      255.24     83.67 o 
  -5   8  16     5188.71     5144.68    366.15 o 
  -4   8  16      524.99      375.31     93.94 o 
  -3   8  16     4374.29     4733.12    229.62 o 
  -2   8  16       51.55       55.40     59.67 o 
  -1   8  16      360.44      363.13     77.84 o 
   0   8  16      508.02      455.78     91.07 o 
   1   8  16     6976.10     6693.53    330.15 o 
   2   8  16      782.96      721.23    121.87 o 
   3   8  16     6243.34     5969.64    318.87 o 
   4   8  16       85.00       77.83     51.16 o 
   5   8  16      633.78      554.13    121.30 o 
   6   8  16       24.20      166.13    110.12 o 
  -7   9  16     3550.25     3543.19    177.72 o 
  -6   9  16      307.97      124.54     67.61 o 
  -5   9  16      292.72      244.37     87.68 o 
  -4   9  16       56.89       29.88     96.37 o 
  -3   9  16     1968.43     2068.59    156.94 o 
  -2   9  16     1023.61     1060.70    173.97 o 
  -1   9  16     6226.92     6028.96    295.63 o 
   0   9  16      698.21      646.61     93.94 o 
   1   9  16     1801.41     1591.14    233.03 o 
   2   9  16      156.13      109.66     51.36 o 
   3   9  16      309.47      224.53     51.86 o 
   4   9  16      139.15      137.16     59.38 o 
   5   9  16     4430.51     4012.62    247.16 o 
  -5  10  16     1250.97      981.39    215.03 o 
  -4  10  16     3127.25     2947.23    164.71 o 
  -3  10  16     1164.87     1189.62    244.82 o 
  -2  10  16      236.90      195.77     97.00 o 
  -1  10  16        0.34       91.84     63.14 o 
   0  10  16      593.40      460.06     76.29 o 
   1  10  16     1008.55     1067.50    131.89 o 
   2  10  16     1933.36     1902.70    175.99 o 
   3  10  16     1645.90     1469.34    195.49 o 
 -11   0  17      178.68      122.51     50.15 o 
  -9   0  17     2921.12     2916.11    164.93 o 
  -7   0  17    10233.78    10667.42    825.64 o 
  -5   0  17    10270.27    10616.80    449.11 o 
  -3   0  17       21.09       28.86     26.74 o 
  -1   0  17    12716.08    12561.50    498.42 o 
   1   0  17    22764.09    25681.73    976.36 o 
   3   0  17     5179.85     5304.95    272.46 o 
   5   0  17     2701.28     2447.78    166.61 o 
   7   0  17    18440.20    20139.07    787.90 o 
   9   0  17     4170.00     3991.66    253.76 o 
 -12   1  17      575.33      479.72    103.67 o 
 -11   1  17     3993.29     4023.47    107.69 o 
 -10   1  17     2433.33     2445.30    182.09 o 
  -9   1  17     6570.10     6707.87    304.39 o 
  -8   1  17      253.82      162.13     69.32 o 
  -7   1  17       21.18      -25.51     88.20 o 
  -6   1  17     1562.00     1778.11    172.54 o 
  -5   1  17     5935.76     5765.25    255.87 o 
  -4   1  17     3341.43     3353.99    135.82 o 
  -3   1  17     7776.87     8089.91    227.43 o 
  -2   1  17     3124.80     3220.32    105.05 o 
  -1   1  17      980.72      993.84     41.09 o 
   0   1  17      855.35      939.49     80.51 o 
   1   1  17       36.39       14.08     42.64 o 
   2   1  17     1877.20     1871.35     97.51 o 
   3   1  17    10569.18    11184.15    367.95 o 
   4   1  17     1839.26     2242.02    136.11 o 
   5   1  17     5118.09     5097.14    233.10 o 
   6   1  17      861.04      848.12    153.34 o 
   7   1  17       73.80       91.64     48.00 o 
   8   1  17      201.91      108.04     68.24 o 
   9   1  17      962.26      804.35    195.99 o 
  10   1  17     1651.51     1990.96    303.45 o 
 -12   2  17     2214.52     2017.49    326.04 o 
 -11   2  17       18.44       28.78     46.52 o 
 -10   2  17     1312.61     1446.98    208.43 o 
  -9   2  17      382.46      386.35     79.96 o 
  -8   2  17     8864.64     9492.98    405.25 o 
  -7   2  17      383.57      332.50     75.31 o 
  -6   2  17    10762.05    11390.59    437.47 o 
  -5   2  17      363.83      334.16     81.47 o 
  -4   2  17     2587.22     2754.08    122.60 o 
  -3   2  17     3167.74     3076.42    124.67 o 
  -2   2  17     8218.67     8197.28    234.15 o 
  -1   2  17     2828.83     2914.31    104.83 o 
   0   2  17    13934.00    14451.64    401.20 o 
   1   2  17      783.88      715.43     59.56 o 
   2   2  17    10956.46    11562.64    281.34 o 
   3   2  17       77.42       39.40     23.99 o 
   4   2  17      130.20      135.15     39.75 o 
   5   2  17      374.57      323.57     59.09 o 
   6   2  17     5541.42     5787.89    315.91 o 
   7   2  17     2813.34     2905.98    195.76 o 
   8   2  17     3124.40     3318.39    139.76 o 
   9   2  17      999.54      860.77    197.31 o 
 -12   3  17     3535.99     3161.72    405.83 o 
 -11   3  17      171.30      119.13     51.99 o 
 -10   3  17     8679.85     9272.57    424.97 o 
  -9   3  17      490.30      301.26     96.71 o 
  -8   3  17     2642.82     2655.81    114.57 o 
  -7   3  17      217.12      103.35     68.18 o 
  -6   3  17      523.58      545.07    129.04 o 
  -5   3  17      147.53      163.28     53.92 o 
  -4   3  17    26391.93    28733.79    578.51 o 
  -3   3  17      831.10      857.20     30.23 o 
  -2   3  17    10417.75    10789.64    278.74 o 
  -1   3  17      437.90      403.85     87.98 o 
   0   3  17     1595.84     1598.64     74.68 o 
   1   3  17       17.52       18.01     50.34 o 
   2   3  17    18370.82    18818.88    595.39 o 
   3   3  17       34.44       26.32     27.17 o 
   4   3  17    12024.54    12214.71    422.71 o 
   5   3  17       88.34      102.74     51.99 o 
   6   3  17     2610.09     2858.60    165.80 o 
   7   3  17        9.22      126.86     64.20 o 
   8   3  17      818.80      847.47    130.61 o 
   9   3  17       49.42       93.41     60.64 o 
 -11   4  17       81.73      126.11     97.10 o 
 -10   4  17       78.24      -18.06     61.27 o 
  -9   4  17       15.44       20.53     33.26 o 
  -8   4  17     3307.26     3330.09    113.74 o 
  -7   4  17     6315.37     6556.41    224.15 o 
  -6   4  17     1771.42     1599.40    139.94 o 
  -5   4  17      464.37      550.01    101.98 o 
  -4   4  17      414.58      385.89     71.60 o 
  -3   4  17        4.16        2.78     22.60 o 
  -2   4  17     3133.98     3103.52    105.49 o 
  -1   4  17     1317.32     1186.38     73.19 o 
   0   4  17     7970.03     8453.60    307.56 o 
   1   4  17     3118.24     3304.91    127.22 o 
   2   4  17     3642.83     3553.41    163.52 o 
   3   4  17      657.90      563.84    246.18 o 
   4   4  17       52.54       64.02     47.98 o 
   5   4  17      761.95      609.90    114.07 o 
   6   4  17     4769.10     4706.43    231.61 o 
   7   4  17     3230.61     3195.20    184.42 o 
   8   4  17     3162.25     3088.28    174.36 o 
   9   4  17     2441.79     2154.69    525.97 o 
 -11   5  17     2652.16     2898.45    202.60 o 
 -10   5  17     1909.18     1923.79    327.17 o 
  -9   5  17     2209.92     2320.70     83.54 o 
  -8   5  17      709.77      674.59    128.66 o 
  -7   5  17      364.16      351.41     65.72 o 
  -6   5  17       18.50       43.59     48.46 o 
  -5   5  17     5682.47     5510.49    256.93 o 
  -4   5  17     3500.57     3287.03    109.70 o 
  -3   5  17    19092.77    20469.45    537.30 o 
  -2   5  17     6486.07     6109.17    224.36 o 
  -1   5  17     1030.62      947.27     75.29 o 
   0   5  17       21.21       20.91     30.80 o 
   1   5  17      200.63      203.63     60.00 o 
   2   5  17      422.60      344.01     82.03 o 
   3   5  17     6670.39     6760.47    258.02 o 
   4   5  17       63.19       13.42     57.89 o 
   5   5  17     6322.98     5661.94    312.55 o 
   6   5  17      857.19      818.22    144.60 o 
   7   5  17      756.14      617.36    139.71 o 
   8   5  17       26.56      106.21     78.54 o 
 -10   6  17        0.63       20.46     62.09 o 
  -9   6  17     1709.58     1578.86    289.89 o 
  -8   6  17       10.49       19.51     46.32 o 
  -7   6  17     6696.11     7369.44    362.97 o 
  -6   6  17     1385.35     1423.07    168.36 o 
  -5   6  17     3559.80     3496.66    152.67 o 
  -4   6  17      687.57      608.52     51.85 o 
  -3   6  17      289.31      250.46     53.29 o 
  -2   6  17      191.73      222.36     53.02 o 
  -1   6  17     5504.83     5491.43    198.79 o 
   0   6  17      301.00      255.97     62.07 o 
   1   6  17     5667.72     5844.39    252.97 o 
   2   6  17       18.36        7.32     62.59 o 
   3   6  17      428.52      621.59     99.50 o 
   4   6  17      614.49      581.59    105.88 o 
   5   6  17     1842.43     1940.61    137.01 o 
   6   6  17     1753.74     1472.65    125.00 o 
   7   6  17     4062.95     4048.14    249.45 o 
   8   6  17       29.08      146.49     70.84 o 
  -9   7  17     1996.37     1637.10    316.89 o 
  -8   7  17      645.50      608.34    135.58 o 
  -7   7  17      291.68      247.55     92.68 o 
  -6   7  17     1249.94     1149.11    205.40 o 
  -5   7  17     2779.96     2774.40    164.92 o 
  -4   7  17     5484.07     5314.88    255.34 o 
  -3   7  17     4935.45     4970.81    222.82 o 
  -2   7  17     2787.53     2837.13    137.82 o 
  -1   7  17     2692.65     2390.35    172.53 o 
   0   7  17      528.29      558.11     96.68 o 
   1   7  17     1087.02     1052.67    148.91 o 
   2   7  17     5126.29     4581.98    222.19 o 
   3   7  17     2800.55     2711.06    167.74 o 
   4   7  17     4007.48     4179.17    207.64 o 
   5   7  17     1243.04     1102.17    176.13 o 
   6   7  17      187.32      154.57     65.47 o 
   7   7  17       29.87      147.82     67.98 o 
  -8   8  17     4209.30     4551.60    329.59 o 
  -7   8  17      403.36      332.50     97.41 o 
  -6   8  17     6464.55     6663.16    368.63 o 
  -5   8  17      403.43      310.95     77.88 o 
  -4   8  17     1855.35     1684.77    117.07 o 
  -3   8  17      194.58      226.98     86.62 o 
  -2   8  17      885.77      877.34    125.97 o 
  -1   8  17      550.44      451.65     79.79 o 
   0   8  17     7165.06     6910.00    295.36 o 
   1   8  17     1165.86     1119.28    154.76 o 
   2   8  17     2764.86     2666.96    164.13 o 
   3   8  17      433.79      229.69     91.93 o 
   4   8  17        2.64       -7.77     60.41 o 
   5   8  17       46.47       26.46     67.87 o 
   6   8  17     2072.62     2242.25    345.43 o 
  -7   9  17       72.71      185.48     66.10 o 
  -6   9  17      877.65      838.11    198.28 o 
  -5   9  17      125.62      106.70     53.20 o 
  -4   9  17     3675.38     3759.55    335.54 o 
  -3   9  17      616.34      451.53    131.85 o 
  -2   9  17     2098.03     2058.22    167.94 o 
  -1   9  17      833.33      729.73    114.70 o 
   0   9  17       42.90      103.83     53.45 o 
   1   9  17       30.34        7.36     46.84 o 
   2   9  17     2740.83     2428.98    174.45 o 
   3   9  17      405.56      317.64     84.33 o 
   4   9  17     6006.22     5623.94    331.85 o 
  -4  10  17      329.83      254.91     76.73 o 
  -3  10  17       49.95       58.28     51.45 o 
  -2  10  17      405.93      300.88     74.48 o 
  -1  10  17     2335.35     2302.76    321.04 o 
   0  10  17     1427.40     1456.80    166.95 o 
   1  10  17     1863.06     1473.67    209.88 o 
 -12   0  18      371.74      223.92    133.23 o 
 -10   0  18     6109.89     5779.31    424.44 o 
  -8   0  18     6421.57     6074.08    387.28 o 
  -6   0  18     3631.20     3454.02    246.29 o 
  -4   0  18     3483.49     3291.45    217.27 o 
  -2   0  18     6569.84     7026.45    295.88 o 
   0   0  18     5754.58     5801.44    357.11 o 
   2   0  18       42.91       -6.43     43.00 o 
   4   0  18     4536.86     5046.06    273.51 o 
   6   0  18    16190.54    17045.82    985.83 o 
   8   0  18      584.58      546.09    229.19 o 
 -12   1  18     4197.16     3961.76    168.38 o 
 -11   1  18      629.37      574.57    102.99 o 
 -10   1  18      348.75      358.81     71.33 o 
  -9   1  18      497.73      386.47     71.90 o 
  -8   1  18     3517.67     3423.83    154.77 o 
  -7   1  18     4348.24     4033.16    180.73 o 
  -6   1  18     7192.18     7167.45    298.88 o 
  -5   1  18     2047.48     2018.58    112.35 o 
  -4   1  18     4737.87     4936.90    193.58 o 
  -3   1  18     2163.92     2354.60     85.21 o 
  -2   1  18      789.69      735.91     56.15 o 
  -1   1  18      755.05      714.73     56.19 o 
   0   1  18     5674.06     5248.45    205.76 o 
   1   1  18     6475.44     6830.68    247.41 o 
   2   1  18    11516.26    12211.56    360.75 o 
   3   1  18     5317.21     5477.60    198.56 o 
   4   1  18     1634.13     1809.40    119.50 o 
   5   1  18       88.26       64.41     45.94 o 
   6   1  18      862.80      886.57    152.67 o 
   7   1  18     1304.48     1047.25    233.42 o 
   8   1  18     2103.88     2346.95    380.36 o 
   9   1  18      345.33      308.75     85.17 o 
 -12   2  18       23.61       70.58     70.31 o 
 -11   2  18     3055.12     2887.36    113.98 o 
 -10   2  18      637.33      589.59    135.69 o 
  -9   2  18     7363.54     7335.47    341.10 o 
  -8   2  18     1400.88     1452.89    221.87 o 
  -7   2  18     3724.74     3831.08    153.58 o 
  -6   2  18     3315.28     3135.65    161.67 o 
  -5   2  18        9.47       17.79     30.82 o 
  -4   2  18      612.15      560.91    104.92 o 
  -3   2  18    14522.48    13953.04    407.33 o 
  -2   2  18     1585.08     1512.07     75.55 o 
  -1   2  18    11664.09    12002.38    282.84 o 
   0   2  18      498.37      401.95    119.24 o 
   1   2  18     4164.81     4055.86    139.03 o 
   2   2  18     1266.59     1244.62    168.74 o 
   3   2  18     5108.80     5290.93    220.96 o 
   4   2  18      566.09      444.82     61.41 o 
   5   2  18     7803.12     8283.16    370.83 o 
   6   2  18     1934.82     1790.86    209.25 o 
   7   2  18     1817.73     2352.42    178.85 o 
   8   2  18      478.79      424.73     73.93 o 
   9   2  18        5.40      111.44     49.37 o 
 -11   3  18     5014.16     5641.95    397.97 o 
 -10   3  18      104.96       65.13     71.56 o 
  -9   3  18      370.38      366.76     63.54 o 
  -8   3  18      365.65      288.65     71.23 o 
  -7   3  18     7197.74     7148.28    362.35 o 
  -6   3  18      882.79      837.56    151.49 o 
  -5   3  18    12535.97    13040.51    419.04 o 
  -4   3  18       47.14       44.19     37.02 o 
  -3   3  18     3300.91     3278.37    111.41 o 
  -2   3  18     1457.77     1369.49     72.74 o 
  -1   3  18     1772.90     1702.31     83.28 o 
   0   3  18       56.99       30.62     24.53 o 
   1   3  18    15084.01    15867.57    477.69 o 
   2   3  18      687.18      472.63    122.58 o 
   3   3  18     6612.35     6659.82    345.77 o 
   4   3  18      360.85      369.46     76.08 o 
   5   3  18      379.50      232.33     63.06 o 
   6   3  18        0.74      -35.09     79.46 o 
   7   3  18     4292.88     4584.00    219.64 o 
   8   3  18      134.97      113.08     69.99 o 
   9   3  18     5926.69     6173.77    339.01 o 
 -11   4  18     1357.00     1004.57    157.75 o 
 -10   4  18     2736.83     2726.15    168.41 o 
  -9   4  18     6544.83     6372.84    323.10 o 
  -8   4  18     1328.03     1587.18    161.54 o 
  -7   4  18     2006.00     2050.25    139.48 o 
  -6   4  18      478.34      458.29     72.30 o 
  -5   4  18       39.28       96.51     56.33 o 
  -4   4  18      645.07      609.42     91.09 o 
  -3   4  18     7220.19     7410.64    257.22 o 
  -2   4  18     3753.40     3801.60    138.24 o 
  -1   4  18     9661.23     9858.96    323.51 o 
   0   4  18     1866.87     1563.15    171.74 o 
   1   4  18     1494.90     1396.71     46.23 o 
   2   4  18       49.07        2.30     49.31 o 
   3   4  18     4312.42     4198.08    255.11 o 
   4   4  18     1552.50     1695.99    247.96 o 
   5   4  18     5294.84     5276.57    286.34 o 
   6   4  18     1004.78      966.86    160.12 o 
   7   4  18     3276.51     3432.15    176.13 o 
   8   4  18      448.76      373.84    105.58 o 
 -10   5  18      628.41      595.41    104.18 o 
  -9   5  18       25.30      -34.49     72.83 o 
  -8   5  18      394.57      307.30     83.49 o 
  -7   5  18      447.08      317.85    108.62 o 
  -6   5  18     6764.02     6477.48    245.15 o 
  -5   5  18     3003.41     2876.11    131.41 o 
  -4   5  18     4278.05     4280.91    226.78 o 
  -3   5  18      477.27      326.28     70.61 o 
  -2   5  18      168.54       94.01     51.94 o 
  -1   5  18       27.95      -20.65     35.42 o 
   0   5  18     4850.18     4940.01    199.66 o 
   1   5  18      234.42      280.36     67.32 o 
   2   5  18     3511.09     3439.03    160.82 o 
   3   5  18      589.09      598.52    104.59 o 
   4   5  18     2126.04     2287.10    305.83 o 
   5   5  18      331.18      360.78     69.20 o 
   6   5  18      337.06      278.83     67.27 o 
   7   5  18        6.51       30.90     63.94 o 
   8   5  18     2876.59     2515.93    235.35 o 
 -10   6  18     4075.60     4226.45    255.45 o 
  -9   6  18      158.93      195.06     99.96 o 
  -8   6  18     5607.63     5643.48    334.65 o 
  -7   6  18      273.98      188.62     49.07 o 
  -6   6  18      259.67      303.49     78.33 o 
  -5   6  18        0.66      -59.42     59.37 o 
  -4   6  18     3802.84     3571.01    147.15 o 
  -3   6  18      949.25      839.65     90.26 o 
  -2   6  18     8927.58     9089.79    400.99 o 
  -1   6  18       11.01       59.37     37.67 o 
   0   6  18     3664.16     3685.66    184.20 o 
   1   6  18      116.63      137.43     50.41 o 
   2   6  18      647.35      601.79     80.85 o 
   3   6  18       76.22      142.07     43.45 o 
   4   6  18     3191.04     3140.18    141.77 o 
   5   6  18      505.18      473.92     90.38 o 
   6   6  18     4292.89     4617.33    351.74 o 
   7   6  18      122.02       87.67     68.47 o 
  -9   7  18      555.11      477.41    114.94 o 
  -8   7  18     1559.28     1510.69    148.07 o 
  -7   7  18      451.11      475.62    120.11 o 
  -6   7  18     4931.33     4837.22    199.79 o 
  -5   7  18     3586.71     3455.73    150.87 o 
  -4   7  18     4722.63     4491.40    185.64 o 
  -3   7  18     2923.05     2771.62    118.47 o 
  -2   7  18       10.59      -41.63     58.71 o 
  -1   7  18     1449.25     1490.37    149.52 o 
   0   7  18     3000.51     2882.13    201.40 o 
   1   7  18     3614.26     3580.69    182.24 o 
   2   7  18     5110.29     5437.04    309.32 o 
   3   7  18     1705.29     1954.61    226.90 o 
   4   7  18     1156.02     1328.26    195.81 o 
   5   7  18       24.77       -6.94     50.17 o 
   6   7  18       69.21       -2.17     57.42 o 
  -8   8  18       73.61       32.78     81.12 o 
  -7   8  18     1936.05     1713.00    303.85 o 
  -6   8  18      336.69      257.92     94.01 o 
  -5   8  18      421.05      292.23     96.54 o 
  -4   8  18      283.12      389.09    129.86 o 
  -3   8  18     6670.83     7005.54    389.63 o 
  -2   8  18      129.36      119.60     49.47 o 
  -1   8  18     6619.19     6977.78    327.13 o 
   0   8  18      867.79      671.22    134.15 o 
   1   8  18     1375.31     1312.65    156.46 o 
   2   8  18       50.26       78.38     48.62 o 
   3   8  18     1869.24     1606.66    232.10 o 
   4   8  18      627.90      524.34    114.72 o 
   5   8  18     4061.79     3890.70    257.84 o 
  -6   9  18      314.61      195.91     76.06 o 
  -5   9  18     2629.91     2661.66    464.66 o 
  -4   9  18       69.08      144.82     78.07 o 
  -3   9  18     1667.01     1691.33    322.58 o 
  -2   9  18        7.60       35.35     62.63 o 
  -1   9  18      577.65      591.34    101.53 o 
   0   9  18       40.65       92.73     52.26 o 
   1   9  18     5207.10     4972.28    297.91 o 
   2   9  18      190.27      241.45     80.06 o 
   3   9  18     3217.77     3121.54    178.92 o 
  -2  10  18     2614.84     2495.61    199.33 o 
  -1  10  18     1147.08     1024.50    168.31 o 
 -11   0  19     2154.48     2296.28    145.25 o 
  -9   0  19     3199.89     3059.75    595.58 o 
  -7   0  19     2267.26     2244.36    191.61 o 
  -5   0  19     8548.38     8929.60    424.58 o 
  -3   0  19    11177.48    12149.57    428.45 o 
  -1   0  19      373.70      317.58     61.97 o 
   1   0  19     5268.49     5458.77    303.71 o 
   3   0  19    14783.12    16472.57    644.77 o 
   5   0  19     8821.68     9414.69    568.33 o 
   7   0  19      322.98      306.07    197.51 o 
   9   0  19     2416.37     2233.94    533.60 o 
 -11   1  19       32.44       51.95     48.22 o 
 -10   1  19      393.76      421.86     81.28 o 
  -9   1  19     3787.02     3627.21    159.35 o 
  -8   1  19     1026.74      965.96    157.37 o 
  -7   1  19     3212.36     3207.94    186.05 o 
  -6   1  19     1262.99     1270.32    202.03 o 
  -5   1  19     2352.03     2296.35    136.65 o 
  -4   1  19        0.06       26.46     36.29 o 
  -3   1  19     2132.47     2235.06     38.59 o 
  -2   1  19      637.03      585.67     36.17 o 
  -1   1  19     9873.26    10475.46    291.29 o 
   0   1  19     9978.46    10202.56    317.48 o 
   1   1  19     6244.77     6504.18    260.32 o 
   2   1  19     2732.99     2882.57    166.84 o 
   3   1  19      225.80      245.28     61.88 o 
   4   1  19     1734.61     1858.78    120.28 o 
   5   1  19     2061.20     2304.35    131.15 o 
   6   1  19     3749.50     3473.73    216.51 o 
   7   1  19     3586.32     3711.77    170.59 o 
   8   1  19      680.75      663.79    149.24 o 
   9   1  19     1244.45     1122.97    235.87 o 
 -11   2  19     3698.48     3257.68    143.06 o 
 -10   2  19     3423.50     3363.50    181.45 o 
  -9   2  19     1254.90      835.54    141.66 o 
  -8   2  19       18.58       39.72     61.52 o 
  -7   2  19       35.67       63.26     42.93 o 
  -6   2  19     4398.03     4210.75    213.82 o 
  -5   2  19     2348.57     2152.88    113.09 o 
  -4   2  19    16031.80    17110.84    546.10 o 
  -3   2  19     1934.49     1675.69    102.34 o 
  -2   2  19     8326.84     8556.82    294.89 o 
  -1   2  19      225.66      198.91     51.45 o 
   0   2  19       88.54       96.40     31.96 o 
   1   2  19      533.59      564.69     84.88 o 
   2   2  19     8952.10     9578.00    417.33 o 
   3   2  19     1434.94     1690.25    266.64 o 
   4   2  19    11349.77    11557.00    504.36 o 
   5   2  19      723.19      707.25    100.37 o 
   6   2  19      479.57      440.29     94.19 o 
   7   2  19      123.52       78.10     80.96 o 
   8   2  19      729.49      554.12    129.33 o 
 -11   3  19       33.46     -152.75    105.26 o 
 -10   3  19     1063.82     1096.35    159.63 o 
  -9   3  19      979.60      990.06    152.72 o 
  -8   3  19     5846.02     5553.34    215.61 o 
  -7   3  19      803.24      793.50    148.33 o 
  -6   3  19     5217.89     5436.57    294.43 o 
  -5   3  19        3.46      -43.68     74.21 o 
  -4   3  19      124.64       85.93     39.24 o 
  -3   3  19      445.03      395.60     83.36 o 
  -2   3  19     7397.00     7711.35    267.44 o 
  -1   3  19       16.52       -4.48     34.10 o 
   0   3  19     5870.43     6359.39    235.28 o 
   1   3  19      503.21      513.23     74.40 o 
   2   3  19     2614.35     2424.37    127.18 o 
   3   3  19      138.15       65.77     79.33 o 
   4   3  19     2107.60     2054.50    170.59 o 
   5   3  19      665.52      712.66    118.03 o 
   6   3  19     8180.82     8780.90    449.98 o 
   7   3  19       40.82       54.33     49.43 o 
   8   3  19     3768.82     3629.44    179.38 o 
 -11   4  19     1369.30     1423.58    208.82 o 
 -10   4  19     3529.19     3441.34    139.12 o 
  -9   4  19      356.08      365.99    104.24 o 
  -8   4  19     1229.59     1218.33    210.75 o 
  -7   4  19       66.63       90.26     67.72 o 
  -6   4  19     1781.95     1828.53    102.57 o 
  -5   4  19     1803.40     1838.09    285.24 o 
  -4   4  19    13272.99    13430.15    504.24 o 
  -3   4  19     4882.34     4696.98    149.10 o 
  -2   4  19    14197.92    13871.71    369.43 o 
  -1   4  19       67.36       24.56     29.52 o 
   0   4  19       20.33        4.01     31.11 o 
   1   4  19     1118.11     1171.33    198.17 o 
   2   4  19     4200.71     4059.02    185.15 o 
   3   4  19     1678.26     1638.07    260.88 o 
   4   4  19     3450.47     3233.48    168.50 o 
   5   4  19      954.71      831.76    153.11 o 
   6   4  19     1191.81      861.66    140.82 o 
   7   4  19      655.82      537.93    121.48 o 
   8   4  19     1141.10     1136.11    170.04 o 
 -10   5  19       14.28      -39.00     64.89 o 
  -9   5  19     4907.04     4768.35    316.24 o 
  -8   5  19     1538.82     1771.44    191.10 o 
  -7   5  19     6945.73     7097.98    341.74 o 
  -6   5  19       53.91       72.30     41.91 o 
  -5   5  19     2579.59     2286.12    143.10 o 
  -4   5  19     1792.26     1648.26     87.87 o 
  -3   5  19     2988.62     3081.55    134.90 o 
  -2   5  19      185.13      136.76     35.89 o 
  -1   5  19     5960.73     5814.09    220.60 o 
   0   5  19     1269.07     1259.65    182.75 o 
   1   5  19     5576.41     5711.07    245.02 o 
   2   5  19      216.87      189.82     56.41 o 
   3   5  19        5.02       26.47     55.39 o 
   4   5  19       17.02       30.44     78.32 o 
   5   5  19     2172.31     2070.89    157.71 o 
   6   5  19      224.24      239.70     54.91 o 
   7   5  19     4430.04     4137.05    344.15 o 
  -9   6  19     3115.29     2562.32    390.94 o 
  -8   6  19      376.14      261.01     93.94 o 
  -7   6  19      545.69      546.44    115.73 o 
  -6   6  19        4.17        0.18     36.04 o 
  -5   6  19     5961.21     6028.92    319.48 o 
  -4   6  19      124.12       96.88     71.91 o 
  -3   6  19     6867.89     6697.47    274.48 o 
  -2   6  19      408.69      410.05     73.97 o 
  -1   6  19       28.27       28.78     55.24 o 
   0   6  19      153.48      115.00     51.27 o 
   1   6  19     3748.67     3953.34    199.83 o 
   2   6  19      217.99      242.98     52.92 o 
   3   6  19     4060.53     4098.60    200.43 o 
   4   6  19      140.43      218.81     69.07 o 
   5   6  19      996.35     1017.57    185.80 o 
   6   6  19        4.58       15.03     52.98 o 
  -8   7  19     1536.20     1595.77    338.63 o 
  -7   7  19     3524.76     3271.54    140.76 o 
  -6   7  19     1846.29     1865.15    128.66 o 
  -5   7  19      416.93      295.93     92.94 o 
  -4   7  19      228.46      183.67     62.66 o 
  -3   7  19     1190.23     1099.70    204.19 o 
  -2   7  19     1278.87     1374.51    229.29 o 
  -1   7  19     2665.97     2497.31    137.45 o 
   0   7  19     3521.15     3392.60    156.66 o 
   1   7  19     5107.78     4681.60    397.13 o 
   2   7  19      631.31      684.30    108.76 o 
   3   7  19      204.10      231.91     69.06 o 
   4   7  19      228.97      178.43     73.63 o 
   5   7  19      590.33      504.80    114.12 o 
  -7   8  19       15.15       45.12     49.03 o 
  -6   8  19     2122.23     1989.00    253.11 o 
  -5   8  19       14.21       18.25     90.85 o 
  -4   8  19     3320.59     3798.19    376.77 o 
  -3   8  19      296.39      173.49     59.46 o 
  -2   8  19     2741.12     2637.36    167.50 o 
  -1   8  19      453.55      459.87     68.73 o 
   0   8  19       33.51       85.29     53.60 o 
   1   8  19      137.49      137.36     56.63 o 
   2   8  19     6268.80     5702.02    330.49 o 
   3   8  19      363.87      380.06     88.62 o 
   4   8  19     5207.99     5090.84    315.23 o 
  -5   9  19       30.55       98.82     79.36 o 
  -4   9  19       52.90       95.05     62.31 o 
  -3   9  19      604.60      498.94    106.77 o 
  -2   9  19     2804.42     2817.43    227.30 o 
  -1   9  19      530.00      530.59     97.97 o 
   0   9  19     4885.69     5264.27    297.23 o 
   1   9  19      112.91      203.52     60.51 o 
   2   9  19      653.83      543.51     93.01 o 
 -10   0  20      504.62      525.69    107.68 o 
  -8   0  20     2115.34     2377.46    348.41 o 
  -6   0  20     7768.00     7597.34    469.03 o 
  -4   0  20     1444.61     1583.42    147.60 o 
  -2   0  20     2588.62     2837.81    168.06 o 
   0   0  20    16339.66    16833.57    630.53 o 
   2   0  20    20269.19    23058.80    730.72 o 
   4   0  20      638.01      843.02    148.36 o 
   6   0  20     1890.46     2210.32    434.09 o 
   8   0  20     3933.10     3700.01    244.22 o 
 -11   1  20      422.40      356.94     81.52 o 
 -10   1  20     4042.11     4083.60    156.80 o 
  -9   1  20     1953.54     1977.73    219.67 o 
  -8   1  20     3830.25     3319.87    203.56 o 
  -7   1  20       10.52       45.78     50.99 o 
  -6   1  20      371.84      384.57     92.62 o 
  -5   1  20      261.66      285.56     86.01 o 
  -4   1  20     2937.92     3262.86    168.40 o 
  -3   1  20     1840.49     2202.06     93.42 o 
  -2   1  20     4998.18     4961.36    164.95 o 
  -1   1  20     1376.43     1451.94     77.11 o 
   0   1  20      455.97      417.58     68.72 o 
   1   1  20        5.80       -9.35     33.39 o 
   2   1  20      244.48      282.77     61.02 o 
   3   1  20     2864.44     3127.70    137.14 o 
   4   1  20     3548.28     3590.75    238.41 o 
   5   1  20     5293.70     5174.67    259.62 o 
   6   1  20     2905.36     2974.71    259.86 o 
   7   1  20     1019.67     1096.02    172.07 o 
   8   1  20        0.99       39.17     71.81 o 
 -11   2  20     2120.01     2124.29    141.68 o 
 -10   2  20      492.62      483.50     80.03 o 
  -9   2  20     1851.97     1772.83    140.57 o 
  -8   2  20     2646.69     2704.14    167.44 o 
  -7   2  20     5291.16     5425.02    292.40 o 
  -6   2  20     1548.75     1396.67    246.78 o 
  -5   2  20     8368.74     8154.10    368.95 o 
  -4   2  20     1200.87     1124.53    168.53 o 
  -3   2  20      135.75       77.31     49.14 o 
  -2   2  20      311.34      227.31     60.16 o 
  -1   2  20     5745.22     6112.32    213.17 o 
   0   2  20     3814.02     3622.46    135.43 o 
   1   2  20    10044.62    10518.37    315.20 o 
   2   2  20     4790.63     4840.54    265.22 o 
   3   2  20     4259.68     4432.40    185.13 o 
   4   2  20      105.72       77.92     52.63 o 
   5   2  20       76.46       84.88     57.01 o 
   6   2  20      444.72      308.04     69.93 o 
   7   2  20     3488.96     3768.13    182.44 o 
   8   2  20     1007.15      878.29    191.46 o 
 -10   3  20      207.35      124.16     62.03 o 
  -9   3  20     7301.29     7525.55    400.80 o 
  -8   3  20      241.94      180.94     49.04 o 
  -7   3  20     1901.54     1776.58    258.24 o 
  -6   3  20       17.14      -36.31     58.82 o 
  -5   3  20      785.34      780.86    123.41 o 
  -4   3  20       27.50       31.65     37.30 o 
  -3   3  20     7082.80     7301.70    273.35 o 
  -2   3  20     1542.09     1464.29     67.52 o 
  -1   3  20     7564.94     7878.56    216.09 o 
   0   3  20        0.67       32.56     24.49 o 
   1   3  20      261.13      196.46     34.58 o 
   2   3  20      276.13      251.05     60.62 o 
   3   3  20     5315.58     5387.50    332.10 o 
   4   3  20     1192.96     1007.38    134.91 o 
   5   3  20     6542.46     7189.81    342.97 o 
   6   3  20       46.99       55.64     61.66 o 
   7   3  20      655.18      644.09    191.96 o 
 -10   4  20       25.39      -15.23     74.67 o 
  -9   4  20      302.28      278.52     71.66 o 
  -8   4  20     1872.83     1870.66    119.81 o 
  -7   4  20     3451.23     3433.59    123.80 o 
  -6   4  20     4395.16     4310.25    211.01 o 
  -5   4  20     7496.16     7491.94    329.84 o 
  -4   4  20     1622.77     1669.57    101.25 o 
  -3   4  20      499.11      483.41     85.28 o 
  -2   4  20      872.81      817.59     51.08 o 
  -1   4  20     1609.05     1548.88     63.05 o 
   0   4  20     1139.02     1136.51    101.54 o 
   1   4  20     6810.74     7021.50    367.32 o 
   2   4  20      960.58      965.57    134.88 o 
   3   4  20     2759.45     2948.99    128.49 o 
   4   4  20      134.19      189.74     42.13 o 
   5   4  20      175.20      118.83     71.13 o 
   6   4  20     1033.43      912.68    137.01 o 
   7   4  20     2764.23     2507.99    397.63 o 
  -9   5  20     1242.64      928.88    168.74 o 
  -8   5  20     4519.10     4843.93    314.88 o 
  -7   5  20      118.16      119.95     60.34 o 
  -6   5  20       40.15       32.99     47.65 o 
  -5   5  20      132.46       56.57     56.03 o 
  -4   5  20     5242.49     5553.15    283.00 o 
  -3   5  20     1068.55      975.49    149.21 o 
  -2   5  20     7617.24     8001.52    302.31 o 
  -1   5  20      116.22       86.72     47.03 o 
   0   5  20     2746.78     2577.85    111.34 o 
   1   5  20       65.43       12.79     63.78 o 
   2   5  20      420.47      360.70     82.82 o 
   3   5  20      961.12      805.53    143.78 o 
   4   5  20     3187.85     3232.07    238.46 o 
   5   5  20      932.15     1168.29    198.08 o 
   6   5  20     3102.59     3056.52    190.68 o 
  -9   6  20       38.85      -22.55     78.73 o 
  -8   6  20     1329.20     1022.28    185.03 o 
  -7   6  20       11.43       18.52     62.85 o 
  -6   6  20     7404.40     7316.62    412.51 o 
  -5   6  20      121.87      114.33     62.93 o 
  -4   6  20     4168.93     4618.29    207.75 o 
  -3   6  20      396.80      314.98     76.71 o 
  -2   6  20     1034.44     1031.67    181.83 o 
  -1   6  20       10.14       67.51     63.68 o 
   0   6  20     6093.62     6437.75    313.91 o 
   1   6  20      133.15      105.14     52.88 o 
   2   6  20     4059.43     3969.16    217.11 o 
   3   6  20      152.20      163.29     52.77 o 
   4   6  20      112.48      170.60     73.34 o 
   5   6  20       54.33       78.59     54.13 o 
   6   6  20     1602.43     1607.25    307.56 o 
  -7   7  20      182.52      218.87     76.06 o 
  -6   7  20       34.55      100.78     68.60 o 
  -5   7  20     1829.83     1621.99    259.62 o 
  -4   7  20     1141.25      971.23    152.83 o 
  -3   7  20     3782.01     3862.32    240.37 o 
  -2   7  20     2083.60     2210.65    316.79 o 
  -1   7  20     1710.51     1489.07    218.12 o 
   0   7  20     1435.42     1414.35    119.27 o 
   1   7  20       14.85       54.82     51.61 o 
   2   7  20      663.45      607.03     96.26 o 
   3   7  20     1220.29     1235.98    238.62 o 
   4   7  20     2349.14     2312.62    185.87 o 
  -6   8  20      238.47      210.16     91.78 o 
  -5   8  20     2748.63     2372.52    353.53 o 
  -4   8  20      486.57      445.85     89.80 o 
  -3   8  20      219.66      174.21     49.51 o 
  -2   8  20       79.58       49.73     56.08 o 
  -1   8  20      381.45      424.26     74.75 o 
   0   8  20       67.47       76.45     55.76 o 
   1   8  20     5713.52     5624.19    304.28 o 
   2   8  20      224.08      137.88     59.43 o 
   3   8  20     2276.49     2069.94    381.49 o 
  -3   9  20     4418.91     4779.58    249.54 o 
  -2   9  20     1505.40     1424.04    195.19 o 
  -1   9  20     2942.64     2680.80    383.75 o 
   0   9  20       67.74       97.62     64.86 o 
 -11   0  21       26.92       64.22     69.36 o 
  -9   0  21     3550.78     3744.22    163.30 o 
  -7   0  21     3680.72     3782.27    260.24 o 
  -5   0  21     1223.78     1261.68    407.28 o 
  -3   0  21     2546.21     2513.14    183.27 o 
  -1   0  21    10450.86    10856.93    556.25 o 
   1   0  21     2499.04     2670.15    141.69 o 
   3   0  21     1946.37     2312.17    257.92 o 
   5   0  21     7559.54     8081.67    466.87 o 
   7   0  21     8446.62     8620.90    622.53 o 
 -10   1  21      511.07      489.39     88.00 o 
  -9   1  21      363.79      164.51     63.86 o 
  -8   1  21       79.99       61.59     59.75 o 
  -7   1  21     1051.96      891.01    153.17 o 
  -6   1  21      553.26      472.81    105.89 o 
  -5   1  21    12977.99    13011.10    559.27 o 
  -4   1  21     3955.66     3800.02    136.09 o 
  -3   1  21     6183.76     6989.14    276.58 o 
  -2   1  21      371.99      338.83     69.06 o 
  -1   1  21       50.09       12.90     49.38 o 
   0   1  21      314.29      255.07     64.96 o 
   1   1  21     1334.57     1442.02     73.60 o 
   2   1  21     3434.81     3531.90    129.71 o 
   3   1  21     4819.37     4941.73    260.09 o 
   4   1  21     1735.59     1723.46    115.18 o 
   5   1  21     1700.55     1771.37    292.25 o 
   6   1  21       23.81      -33.95     51.53 o 
   7   1  21      935.13      856.87    137.03 o 
 -10   2  21     1918.51     1653.25    256.03 o 
  -9   2  21     1618.92     1326.45    197.24 o 
  -8   2  21     6316.49     6566.05    323.57 o 
  -7   2  21      914.41     1011.56    165.94 o 
  -6   2  21     3114.48     3122.73    111.86 o 
  -5   2  21      153.49      109.84     62.42 o 
  -4   2  21      806.25      859.47    147.41 o 
  -3   2  21     2245.12     2009.52    121.45 o 
  -2   2  21    11572.72    12392.64    464.29 o 
  -1   2  21     2990.51     3066.34    130.12 o 
   0   2  21     4655.30     4715.56    178.74 o 
   1   2  21      680.79      683.43    101.45 o 
   2   2  21       34.25       37.70     27.71 o 
   3   2  21       35.10       58.25     41.36 o 
   4   2  21     4844.92     5244.09    168.94 o 
   5   2  21      129.03      142.65     66.77 o 
   6   2  21     6948.64     6671.31    420.80 o 
   7   2  21      909.85      726.53    134.01 o 
 -10   3  21     4035.65     3791.87    196.86 o 
  -9   3  21       65.52       68.77     67.71 o 
  -8   3  21      335.44      207.00     56.46 o 
  -7   3  21      235.10      112.30     52.96 o 
  -6   3  21     3440.96     3382.86    143.96 o 
  -5   3  21       57.10       60.14     56.47 o 
  -4   3  21    11600.51    11941.72    458.33 o 
  -3   3  21      192.84      145.41     44.50 o 
  -2   3  21     7310.59     7637.36    301.04 o 
  -1   3  21      479.07      553.56     78.85 o 
   0   3  21      819.84      816.53     54.05 o 
   1   3  21      324.54      335.98     65.32 o 
   2   3  21     9870.05    10560.91    425.60 o 
   3   3  21        3.23        2.83     58.56 o 
   4   3  21     3902.94     3960.01    141.12 o 
   5   3  21        9.97       79.10     67.33 o 
   6   3  21      118.17      191.95     61.52 o 
   7   3  21        3.40       11.87     64.27 o 
  -9   4  21     2174.64     2008.88    144.54 o 
  -8   4  21     4267.23     4112.22    134.38 o 
  -7   4  21     2705.77     2772.86    217.53 o 
  -6   4  21      664.04      703.32    119.69 o 
  -5   4  21       14.36       -4.95     62.56 o 
  -4   4  21      850.09      884.10     68.41 o 
  -3   4  21     1180.02     1226.91     76.05 o 
  -2   4  21     3149.22     3112.47    118.70 o 
  -1   4  21     4827.76     4815.00    209.81 o 
   0   4  21     6313.99     6482.32    247.58 o 
   1   4  21      348.22      187.38     60.66 o 
   2   4  21      604.32      684.73    106.80 o 
   3   4  21       99.18       83.50     54.04 o 
   4   4  21      533.11      468.14    100.88 o 
   5   4  21     1580.51     1452.96    273.96 o 
   6   4  21     4253.79     4420.36    388.04 o 
  -9   5  21      361.19      224.36     58.35 o 
  -8   5  21       26.10       -7.65     61.90 o 
  -7   5  21     1474.51     1190.29    234.49 o 
  -6   5  21      318.74      184.51     86.91 o 
  -5   5  21     6719.17     6853.61    341.05 o 
  -4   5  21     1373.44     1452.47    168.85 o 
  -3   5  21     5094.32     5152.89    189.77 o 
  -2   5  21       91.56      109.07     54.30 o 
  -1   5  21       11.27       62.68     84.14 o 
   0   5  21        8.24       67.27     40.31 o 
   1   5  21     4314.74     4382.63    198.14 o 
   2   5  21      769.65      661.32    121.71 o 
   3   5  21     5712.35     5944.46    313.01 o 
   4   5  21      173.99      146.20     67.13 o 
   5   5  21      878.55     1018.55    151.04 o 
   6   5  21       13.65       28.47     69.30 o 
  -8   6  21       19.66       27.63     48.90 o 
  -7   6  21     5165.86     5262.76    345.74 o 
  -6   6  21      101.32       17.17     64.67 o 
  -5   6  21      545.93      356.97     82.00 o 
  -4   6  21       32.40       25.54     31.59 o 
  -3   6  21     3835.62     3894.76    157.61 o 
  -2   6  21      138.18       80.30     59.89 o 
  -1   6  21     4235.89     4615.99    208.98 o 
   0   6  21      625.84      545.11     84.32 o 
   1   6  21     2117.27     2035.77    123.95 o 
   2   6  21      776.84      641.49     90.89 o 
   3   6  21       71.90       82.93     47.59 o 
   4   6  21       68.57       51.00     79.54 o 
   5   6  21     2989.92     2446.56    186.68 o 
  -7   7  21      151.21      111.53     60.02 o 
  -6   7  21     2833.38     2913.51    189.14 o 
  -5   7  21     2496.71     2343.95    447.29 o 
  -4   7  21     1934.95     2024.03    134.74 o 
  -3   7  21      996.50     1044.95    172.67 o 
  -2   7  21       15.66       74.04     48.94 o 
  -1   7  21      147.63      128.61     59.39 o 
   0   7  21      886.90      722.65    119.09 o 
   1   7  21     2464.31     2439.37    168.12 o 
   2   7  21     2991.14     2834.22    152.05 o 
   3   7  21     2274.21     2380.91    196.95 o 
  -5   8  21      127.96      148.11     92.17 o 
  -4   8  21      165.05      141.69     46.41 o 
  -3   8  21      187.49      140.06     62.65 o 
  -2   8  21     4259.23     4251.13    275.23 o 
  -1   8  21       19.32      -15.76     76.02 o 
   0   8  21     3747.82     3805.62    194.73 o 
   1   8  21      116.98      123.12     63.01 o 
 -10   0  22     7094.87     8925.24    609.93 o 
  -8   0  22      941.27     1025.54    197.75 o 
  -6   0  22      212.28      113.75     66.42 o 
  -4   0  22     7691.05     8171.15    493.31 o 
  -2   0  22     5963.77     6860.73    433.79 o 
   0   0  22       21.95       55.82     54.72 o 
   2   0  22     3233.65     3398.51    158.40 o 
   4   0  22     3347.95     3545.03    228.09 o 
   6   0  22     4661.37     4016.82    228.06 o 
 -10   1  22       13.23       -9.39     55.87 o 
  -9   1  22        6.03     -102.42     72.42 o 
  -8   1  22     4090.18     3882.89    194.02 o 
  -7   1  22      743.60      654.61    105.70 o 
  -6   1  22     6192.63     5873.31    280.26 o 
  -5   1  22     1597.01     1400.78    279.10 o 
  -4   1  22      643.80      507.54    102.25 o 
  -3   1  22      375.48      224.40     67.97 o 
  -2   1  22     2800.57     2653.42    104.42 o 
  -1   1  22     2585.27     2561.71    113.74 o 
   0   1  22     8660.40     9374.67    340.48 o 
   1   1  22     1554.92     1662.65     80.13 o 
   2   1  22     4792.24     4971.85    196.42 o 
   3   1  22        9.24      -23.72     34.77 o 
   4   1  22      215.74      199.49     54.68 o 
   5   1  22      318.52      310.02     62.35 o 
   6   1  22     1432.01     1346.48    224.15 o 
   7   1  22     1569.14     1547.00    219.70 o 
 -10   2  22      833.00      701.51    120.60 o 
  -9   2  22     5162.46     4877.83    294.07 o 
  -8   2  22      237.20      138.93     59.06 o 
  -7   2  22      339.46      300.73     69.07 o 
  -6   2  22       43.48       62.04     49.81 o 
  -5   2  22     2136.03     2180.55    123.99 o 
  -4   2  22     2040.77     1845.03    111.25 o 
  -3   2  22     6995.56     6817.97    308.90 o 
  -2   2  22     1391.32     1607.92    186.20 o 
  -1   2  22     4949.56     4852.87    209.56 o 
   0   2  22        5.47        0.74     35.84 o 
   1   2  22      461.29      497.49     87.05 o 
   2   2  22      470.33      474.82     84.19 o 
   3   2  22     5121.93     5095.10    340.83 o 
   4   2  22      185.85      238.56     64.75 o 
   5   2  22     4408.31     4642.33    285.48 o 
   6   2  22      575.21      620.30     80.42 o 
  -9   3  22     1770.11     1999.65    149.57 o 
  -8   3  22      183.82       63.81     52.00 o 
  -7   3  22     4653.29     5053.86    298.07 o 
  -6   3  22      142.34       27.95     71.91 o 
  -5   3  22     3024.25     2812.32    238.08 o 
  -4   3  22        9.41      -10.42     54.48 o 
  -3   3  22      621.27      670.77    105.66 o 
  -2   3  22      268.27      188.59     45.89 o 
  -1   3  22     5978.70     6158.58    280.70 o 
   0   3  22      350.17      321.69     59.45 o 
   1   3  22    11439.63    12381.81    526.09 o 
   2   3  22     1347.39     1233.21    211.12 o 
   3   3  22     2657.52     2777.99    149.99 o 
   4   3  22      359.14      329.30     84.80 o 
   5   3  22      386.93      376.64     70.16 o 
   6   3  22        8.58        3.66     59.79 o 
  -9   4  22     2024.12     1767.81    147.22 o 
  -8   4  22      424.45      380.55     94.41 o 
  -7   4  22        7.43       32.61     63.73 o 
  -6   4  22      749.50      697.15    138.73 o 
  -5   4  22     1259.75     1131.33     96.79 o 
  -4   4  22     1571.03     1496.83    162.76 o 
  -3   4  22     3044.76     3146.30    104.79 o 
  -2   4  22     2151.38     2228.23    170.93 o 
  -1   4  22     2698.13     3018.47    182.79 o 
   0   4  22        2.85       31.90     54.07 o 
   1   4  22       12.14      -50.93     65.59 o 
   2   4  22     1410.55     1164.33    164.79 o 
   3   4  22     3463.73     3552.08    174.20 o 
   4   4  22     2173.13     1979.40    263.68 o 
   5   4  22     2653.84     2618.18    209.25 o 
  -8   5  22     3494.97     3528.94    213.85 o 
  -7   5  22      556.38      422.23     90.55 o 
  -6   5  22     6132.70     6031.86    330.45 o 
  -5   5  22      555.11      521.53    109.76 o 
  -4   5  22     2251.98     2113.78    125.35 o 
  -3   5  22      432.78      287.97     88.29 o 
  -2   5  22     1334.85     1249.17    194.58 o 
  -1   5  22      336.38      234.64     89.29 o 
   0   5  22     8322.93     8241.36    434.83 o 
   1   5  22      973.09      918.84    141.36 o 
   2   5  22     4216.35     4250.44    185.75 o 
   3   5  22       14.58       71.28     44.52 o 
   4   5  22       40.07       98.15     53.61 o 
   5   5  22      218.52      157.10     82.29 o 
  -7   6  22       26.67      -31.13     65.90 o 
  -6   6  22      534.15      530.84     95.84 o 
  -5   6  22      216.76      206.90    101.46 o 
  -4   6  22     5506.85     5698.06    361.23 o 
  -3   6  22      463.74      411.96    109.86 o 
  -2   6  22     1998.08     2174.72    289.45 o 
  -1   6  22       22.29       85.61     69.66 o 
   0   6  22      102.55      234.00     71.83 o 
   1   6  22      151.64      135.24     46.66 o 
   2   6  22     2071.38     1750.38    264.43 o 
   3   6  22      132.31       80.01     60.76 o 
   4   6  22     4195.45     4302.71    277.84 o 
  -5   7  22      786.04      725.43    143.30 o 
  -4   7  22     1338.27     1418.15    135.41 o 
  -3   7  22      168.19      132.21     47.00 o 
  -2   7  22       11.57       26.25    107.57 o 
  -1   7  22     1623.75     1365.24    223.96 o 
   0   7  22     2399.08     2430.40    325.14 o 
   1   7  22     2704.62     2812.13    192.78 o 
   2   7  22     1045.68      958.38    152.91 o 
  -2   8  22      207.33      158.93     68.55 o 
  -1   8  22     1720.54     1452.95    276.72 o 
  -9   0  23      237.31      308.23     97.83 o 
  -7   0  23     4669.62     5068.30    514.22 o 
  -5   0  23    13747.00    14358.28    897.55 o 
  -3   0  23     6705.38     7116.47    435.20 o 
  -1   0  23      282.85      258.45     78.30 o 
   1   0  23     4160.49     4428.12    236.81 o 
   3   0  23     1604.66     1566.29    132.28 o 
   5   0  23     1075.41     1318.19    261.52 o 
  -9   1  23     4972.17     4946.07    260.89 o 
  -8   1  23      874.58      808.42    127.70 o 
  -7   1  23     2609.24     2914.36    209.30 o 
  -6   1  23      976.49      953.99    166.43 o 
  -5   1  23        1.96       -4.68     69.94 o 
  -4   1  23      339.97      366.83    107.57 o 
  -3   1  23     4886.24     4777.00    247.02 o 
  -2   1  23     2703.07     2951.14    164.75 o 
  -1   1  23     9437.94    10260.23    380.45 o 
   0   1  23     1211.17     1212.15    101.39 o 
   1   1  23      155.25      144.04     32.78 o 
   2   1  23       43.26       55.30     32.34 o 
   3   1  23     2127.23     2231.38    157.46 o 
   4   1  23     1413.78     1329.98    198.74 o 
   5   1  23     3037.72     3006.94    235.95 o 
   6   1  23     2962.17     2557.19    419.06 o 
  -9   2  23       21.45       61.69     47.58 o 
  -8   2  23      481.51      376.94     92.01 o 
  -7   2  23      811.01      727.26    131.80 o 
  -6   2  23     2690.13     2607.81    187.95 o 
  -5   2  23     2981.26     3049.81    242.18 o 
  -4   2  23     6196.54     6589.43    342.71 o 
  -3   2  23      371.04      399.56     96.37 o 
  -2   2  23     2283.38     2119.20     83.48 o 
  -1   2  23       74.38       78.26     42.07 o 
   0   2  23     1176.94     1165.66    145.56 o 
   1   2  23     2325.30     2248.54    171.44 o 
   2   2  23     3513.53     3721.31    179.09 o 
   3   2  23     2155.71     2374.69    187.08 o 
   4   2  23     1330.21     1332.96    175.37 o 
   5   2  23      274.76      235.57     70.75 o 
  -9   3  23      210.21      141.65     54.21 o 
  -8   3  23     4677.34     4661.87    311.80 o 
  -7   3  23      484.82      391.18    114.29 o 
  -6   3  23      298.11      254.52     63.01 o 
  -5   3  23        0.38       23.82     46.49 o 
  -4   3  23     3892.57     3564.05    212.23 o 
  -3   3  23      924.96      661.37    133.96 o 
  -2   3  23     4514.40     4784.12    207.34 o 
  -1   3  23      186.76      139.13     51.11 o 
   0   3  23     4308.41     4287.13    296.27 o 
   1   3  23      475.66      458.43     88.48 o 
   2   3  23      120.94      108.92     44.93 o 
   3   3  23      109.93       59.33     56.47 o 
   4   3  23     5555.78     5383.71    301.27 o 
   5   3  23       75.07        6.26     68.69 o 
  -8   4  23      532.62      428.85    120.54 o 
  -7   4  23     1073.38      970.00    179.95 o 
  -6   4  23     3275.18     3123.46    114.10 o 
  -5   4  23     1760.22     1749.87    114.06 o 
  -4   4  23     1985.12     1913.61    128.66 o 
  -3   4  23      354.41      349.55     86.15 o 
  -2   4  23      105.33       99.66     68.90 o 
  -1   4  23      353.46      305.76     92.41 o 
   0   4  23     1294.95     1160.29    149.21 o 
   1   4  23     5206.73     5311.09    272.09 o 
   2   4  23     3859.57     3914.33    218.53 o 
   3   4  23     1847.38     2238.29    188.13 o 
   4   4  23     2246.75     2047.33    256.92 o 
  -7   5  23     3013.43     2715.79    147.69 o 
  -6   5  23      434.34      249.78    111.59 o 
  -5   5  23        1.65       15.98     72.13 o 
  -4   5  23      211.60      141.02     58.06 o 
  -3   5  23     3624.29     3475.48    143.00 o 
  -2   5  23      295.99      306.27     64.96 o 
  -1   5  23     5153.54     5549.92    319.48 o 
   0   5  23      217.14      244.43     70.89 o 
   1   5  23     1372.01     1429.26    175.34 o 
   2   5  23       43.52       86.69     40.55 o 
   3   5  23      542.23      474.18     82.57 o 
   4   5  23      652.39      484.41    106.19 o 
  -6   6  23      160.07       88.64     63.89 o 
  -5   6  23     5352.65     5248.68    483.94 o 
  -4   6  23       36.83       71.31     70.94 o 
  -3   6  23     1112.92     1018.07    198.83 o 
  -2   6  23       15.57       66.74     71.15 o 
  -1   6  23     1023.89      933.81    156.20 o 
   0   6  23       83.30       79.25     65.70 o 
   1   6  23     5825.08     6056.05    346.43 o 
   2   6  23      264.73      195.50     49.07 o 
  -4   7  23      115.68      209.90     90.60 o 
  -3   7  23     1516.66     1597.93    250.93 o 
  -2   7  23     2799.28     2732.81    252.33 o 
  -1   7  23     1639.13     1308.05    183.60 o 
   0   7  23     2438.49     2656.79    244.43 o 
  -8   0  24     5140.05     5257.58    452.76 o 
  -6   0  24     5150.74     4910.42    430.25 o 
  -4   0  24      222.48      149.32     92.97 o 
  -2   0  24     2109.71     2047.78    145.64 o 
   0   0  24    12925.79    15171.63   1011.98 o 
   2   0  24     2714.47     2930.01    153.53 o 
   4   0  24       23.74       24.50     74.14 o 
  -8   1  24      626.99      598.55     92.03 o 
  -7   1  24      164.32       97.26     68.84 o 
  -6   1  24     1530.88     1422.90    249.56 o 
  -5   1  24     1605.24     1467.06    136.86 o 
  -4   1  24     9324.57     9521.79    439.24 o 
  -3   1  24     1047.96      991.53    175.18 o 
  -2   1  24     3687.04     3706.67    192.97 o 
  -1   1  24     1567.24     1621.72    217.22 o 
   0   1  24       96.33       64.76     34.69 o 
   1   1  24       80.20       60.23     30.71 o 
   2   1  24     2379.99     2159.54    163.65 o 
   3   1  24     1015.85      842.22    153.28 o 
   4   1  24     2153.63     2134.65    163.93 o 
   5   1  24     1360.16     1122.51    221.21 o 
  -8   2  24     1045.92      787.04    130.05 o 
  -7   2  24     3226.73     3419.95    169.23 o 
  -6   2  24     1298.32     1345.64    212.59 o 
  -5   2  24     1108.78      966.21    189.33 o 
  -4   2  24        2.74      -74.17     67.89 o 
  -3   2  24      922.08      986.44    146.31 o 
  -2   2  24      224.75      202.93     67.64 o 
  -1   2  24     4559.06     4839.50    205.84 o 
   0   2  24     2357.96     2404.09    200.73 o 
   1   2  24     2185.59     2170.95    156.64 o 
   2   2  24     2591.62     2779.63    136.55 o 
   3   2  24      192.13      194.28     44.61 o 
   4   2  24       21.80        5.63     61.63 o 
   5   2  24      639.91      582.69    133.63 o 
  -8   3  24      311.44      239.10     72.12 o 
  -7   3  24        9.37       47.50     68.46 o 
  -6   3  24        2.36       35.20     68.91 o 
  -5   3  24     3448.27     3422.42    120.90 o 
  -4   3  24      600.47      459.06    130.77 o 
  -3   3  24     2620.54     2697.31    176.20 o 
  -2   3  24      106.44      104.47     37.78 o 
  -1   3  24      445.84      314.32     94.78 o 
   0   3  24        5.25       20.37     57.28 o 
   1   3  24     2628.83     3107.77    288.94 o 
   2   3  24       96.62      145.54     42.27 o 
   3   3  24     4625.08     4259.65    363.54 o 
   4   3  24      101.68       56.28     53.52 o 
  -7   4  24     2320.31     2174.28    203.59 o 
  -6   4  24     1331.64     1149.87    186.79 o 
  -5   4  24      958.44      751.18    149.52 o 
  -4   4  24       10.69       63.80     63.64 o 
  -3   4  24      220.02      211.58     69.42 o 
  -2   4  24     1333.96     1332.64    258.58 o 
  -1   4  24     3476.43     3591.72    182.12 o 
   0   4  24     3465.52     3765.49    399.12 o 
   1   4  24     3971.01     3782.99    243.30 o 
   2   4  24      401.13      339.50     76.58 o 
   3   4  24      640.72      502.70     92.03 o 
  -6   5  24      752.63      626.79    123.92 o 
  -5   5  24      750.46      723.63    208.48 o 
  -4   5  24     3716.90     3954.16    268.48 o 
  -3   5  24      848.49      690.83    162.47 o 
  -2   5  24     1849.01     1853.59    147.75 o 
  -1   5  24       32.14       22.73     46.43 o 
   0   5  24        7.50       76.99     49.58 o 
   1   5  24       57.53       27.08     66.71 o 
   2   5  24     2804.03     2761.18    167.30 o 
  -4   6  24      289.91      252.96     72.46 o 
  -3   6  24        5.08       -5.39    115.84 o 
  -2   6  24     2248.84     2174.90    243.06 o 
  -1   6  24       60.19      102.96     63.14 o 
   0   6  24     6586.98     6909.08    371.42 o 
   1   6  24       56.48       88.62     51.73 o 
  -7   0  25     1570.91     1718.44    165.19 o 
  -5   0  25      701.91      810.13    220.82 o 
  -3   0  25     5301.08     5933.58    463.83 o 
  -1   0  25    12350.19    14604.76    832.86 o 
   1   0  25       88.66      127.55     75.82 o 
   3   0  25     2926.62     2751.44    175.93 o 
  -8   1  25      734.01      851.33    129.92 o 
  -7   1  25     3396.70     3177.27    198.36 o 
  -6   1  25     1077.12      955.89    161.91 o 
  -5   1  25     6988.58     6853.27    378.56 o 
  -4   1  25      308.79      244.73     92.00 o 
  -3   1  25      660.46      651.75    163.82 o 
  -2   1  25       60.49       15.89     54.07 o 
  -1   1  25      723.84      769.59    149.35 o 
   0   1  25     1486.39     1369.20    110.24 o 
   1   1  25     3273.71     3066.63    254.80 o 
   2   1  25      716.77      595.90    130.44 o 
   3   1  25     2174.08     2201.07    176.94 o 
   4   1  25      210.11      187.74     64.94 o 
  -7   2  25      624.41      614.58    137.69 o 
  -6   2  25       95.07       80.89     58.54 o 
  -5   2  25        4.31      -40.04     70.53 o 
  -4   2  25     4971.15     4396.92    231.09 o 
  -3   2  25      805.30      873.15    146.03 o 
  -2   2  25     4825.61     4914.44    310.04 o 
  -1   2  25      127.81      139.94     93.45 o 
   0   2  25     1627.14     1708.19    116.53 o 
   1   2  25        2.01       25.64     60.25 o 
   2   2  25      595.26      623.94    115.42 o 
   3   2  25      484.14      491.82    104.58 o 
  -7   3  25      169.33      125.71     58.24 o 
  -6   3  25     4520.02     4478.42    279.68 o 
  -5   3  25       10.42        3.31     58.13 o 
  -4   3  25     1809.37     1788.53    289.10 o 
  -3   3  25       12.74       -7.20     50.83 o 
  -2   3  25      140.87       66.16     64.84 o 
  -1   3  25       50.58       71.44     77.68 o 
   0   3  25     4297.64     4491.87    311.51 o 
   1   3  25       73.45       59.27     63.57 o 
   2   3  25     4000.11     4543.62    293.00 o 
   3   3  25       11.11       64.20     38.54 o 
  -6   4  25      465.07      453.30     95.83 o 
  -5   4  25      233.01      221.43     65.64 o 
  -4   4  25      439.55      382.70    156.33 o 
  -3   4  25     2531.65     2390.90    469.37 o 
  -2   4  25     2079.42     2140.99    371.86 o 
  -1   4  25     1850.09     1982.85    428.00 o 
   0   4  25     1423.02     1267.16    237.63 o 
   1   4  25       29.79       81.82     54.04 o 
   2   4  25      500.56      480.00    122.97 o 
  -4   5  25      285.17      259.31     96.64 o 
  -3   5  25      901.38      593.54    124.72 o 
  -2   5  25      139.03      194.78     70.87 o 
  -1   5  25      780.88      674.05    146.33 o 
   0   5  25      918.70      955.21    156.46 o 
   1   5  25     3762.88     3540.04    326.64 o 
  -6   0  26     3316.34     3155.37    298.07 o 
  -4   0  26     6744.54     6580.57    550.61 o 
  -2   0  26     2412.49     2443.29    167.02 o 
   0   0  26      251.15       95.31     91.74 o 
   2   0  26     4312.31     4680.14    606.65 o 
  -6   1  26     2136.70     1748.18    262.89 o 
  -5   1  26       93.85       76.69     52.26 o 
  -4   1  26      189.11      185.30     67.07 o 
  -3   1  26      812.18      745.01    151.99 o 
  -2   1  26     2022.42     2212.90    150.60 o 
  -1   1  26     1589.80     1576.37    237.52 o 
   0   1  26     3747.52     4110.95    272.88 o 
   1   1  26      920.39      884.84    181.91 o 
   2   1  26      370.58      378.42    120.20 o 
  -6   2  26      319.71      247.05     81.92 o 
  -5   2  26     3577.73     3642.08    257.58 o 
  -4   2  26     1578.74     1529.13    266.02 o 
  -3   2  26     2559.75     2672.55    339.09 o 
  -2   2  26      933.42      886.20    198.18 o 
  -1   2  26      534.33      456.61    133.00 o 
   0   2  26      343.14      224.61    115.37 o 
   1   2  26     1870.28     1849.15    390.74 o 
   2   2  26      400.59      236.87    135.53 o 
  -5   3  26      338.75      267.27     75.13 o 
  -4   3  26       69.92       59.31     64.24 o 
  -3   3  26     1846.80     1608.76    305.39 o 
  -2   3  26       27.97      129.15     57.44 o 
  -1   3  26     4637.42     4785.82    412.55 o 
   0   3  26       82.05      133.46     92.22 o 
   1   3  26     3136.64     3178.72    310.85 o 
  -4   4  26     1339.98     1342.32    291.90 o 
  -3   4  26     1807.92     1292.19    266.04 o 
  -2   4  26      313.24      387.24    132.01 o 
  -1   4  26      395.13      339.58    110.55 o 
   0   4  26      673.96      564.61    191.61 o 
  -5   0  27     2791.28     3094.82    578.94 o 
  -3   0  27       84.76      101.19     76.59 o 
  -1   0  27     1675.13     1476.62    485.41 o 
   1   0  27     7266.79     7285.41    402.25 o 
  -5   1  27     1214.70      937.18    187.05 o 
  -4   1  27      850.39      630.19    141.91 o 
  -3   1  27     3021.97     2804.05    169.05 o 
  -2   1  27      419.18      461.96     89.34 o 
  -1   1  27     1905.40     1891.49    376.89 o 
   0   1  27     1001.99     1054.05    253.87 o 
  -4   2  27      536.74      392.20     94.65 o 
  -3   2  27      178.20       89.09     80.54 o 
  -2   2  27      419.22      576.90    181.11 o 
  -1   2  27      911.00      917.28    255.99 o 
   0   2  27     2707.26     2804.71    400.93 o 
                                                 
